# Supplementary material for: 1-Methyl-4-[(1E)-2-nitro­prop-1-en-1-yl]benzene
Source: Acta Crystallogr Sect E Struct Rep Online. 2012 Jun 13;68(Pt 7):o2065. doi: 10.1107/S1600536812025913 (PMC3393329; doi:10.1107/S1600536812025913)
Supplement: Supplementary file 1 [file e-68-o2065-sup1.cif]

##############################################################################
#                                                                            #
# This CIF contains the data in a paper accepted for publication in          #
# Acta Crystallographica Section E. It conforms to the requirements of       #
# Notes for Authors for Acta Crystallographica Section E, and has been       #
# peer reviewed under the auspices of the IUCr Commission on Journals.       #
#                                                                            #
# Full details of the Crystallographic Information File format               #
# are given in the paper "The Crystallographic Information File (CIF):       #
# a New Standard Archive File for Crystallography" by S. R. Hall, F. H.      #
# Allen and I. D. Brown [Acta Cryst. (1991), A47, 655-685].                  #
#                                                                            #
# The current version of the core CIF dictionary is obtainable from          #
# ftp://ftp.iucr.org/pub/cif_core.dic.                                       #
#                                                                            #
# Software is freely available for graphical display of the structure(s)     #
# in this CIF. For information consult the CIF software page                 #
# http://www.iucr.org/resources/cif/software.                                #
#                                                                            #
# This file may be used for bona fide research purposes within the           #
# scientific community so long as proper attribution is given to the journal # 
# article from which it was obtained.                                        #
#                                                                            #
##############################################################################
data_I
_audit_creation_method     SHELXL-97
_journal_date_recd_electronic     2012-05-08
_journal_date_accepted     2012-06-07
_journal_name_full     'Acta Crystallographica, Section E'
_journal_year     2012
_journal_volume     68
_journal_issue      7
_journal_page_first     o2065
_journal_page_last     o2065
_journal_paper_category     QO
_journal_paper_doi     10.1107/S1600536812025913
_journal_coeditor_code     ZQ2167
_publ_contact_author_name     'Dr. Zhao-Bo Li'
_publ_contact_author_address
;
Hangzhou Minsheng Pharmaceutical Group Co. Ltd., Hangzhou 310000, China
;
_publ_contact_author_email     'boyzb@163.com'
_publ_contact_author_fax     'ENTER FAX NUMBER'
_publ_contact_author_phone     'ENTER PHONE NUMBER'
_publ_section_title
;
1-Methyl-4-[(1<i>E</i>)-2-nitroprop-1-en-1-yl]benzene
;
loop_
    _publ_author_name
    _publ_author_address
    ' Zhao-Bo Li '
;
Hangzhou Minsheng Pharmaceutical Group Co. Ltd,
Hangzhou 310000,
People's Republic of China
State Key Laboratory Breeding Base of Green Chemistry--Synthesis Technology,
Zhejiang University of Technology,
Hangzhou 310014, People's Republic of China
;
    ' Li-Li Shen '
;
State Key Laboratory Breeding Base of Green Chemistry--Synthesis Technology,
Zhejiang University of Technology,
Hangzhou 310014, People's Republic of China
;
    ' Jian-An Zheng '
;
Jiaxing Zhonghua Chemical Industry Co. Ltd,
Daqiao Town Nanhu District,
Jiaxing 314006,
People's Republic of China
;
_chemical_name_systematic
;
1-Methyl-4-[(1<i>E</i>)-2-nitroprop-1-en-1-yl]benzene
;
_chemical_name_common     ?
_chemical_formula_moiety     'C10 H11 N O2'
_chemical_formula_sum     'C10 H11 N O2'
_chemical_formula_iupac     'C10 H11 N O2'
_chemical_formula_weight     177.20
_chemical_melting_point     ?
_symmetry_cell_setting     orthorhombic
_symmetry_space_group_name_H-M     'P b c a'
_symmetry_space_group_name_Hall     '-P 2ac 2ab'
loop_
    _symmetry_equiv_pos_as_xyz
    'x, y, z'
    '-x+1/2, -y, z+1/2'
    'x+1/2, -y+1/2, -z'
    '-x, y+1/2, -z+1/2'
    '-x, -y, -z'
    'x-1/2, y, -z-1/2'
    '-x-1/2, y-1/2, z'
    'x, -y-1/2, z-1/2'
_cell_length_a     11.0610(5)
_cell_length_b     7.5840(4)
_cell_length_c     22.6420(11)
_cell_angle_alpha     90.00
_cell_angle_beta     90.00
_cell_angle_gamma     90.00
_cell_volume     1899.36(16)
_cell_formula_units_Z     8
_cell_measurement_reflns_used     9467
_cell_measurement_theta_min     3.2
_cell_measurement_theta_max     27.4
_cell_measurement_temperature     296.0(10)
_exptl_crystal_description     chunk
_exptl_crystal_colour     yellow
_exptl_crystal_size_max     0.58
_exptl_crystal_size_mid     0.43
_exptl_crystal_size_min     0.36
_exptl_crystal_density_diffrn     1.239
_exptl_crystal_density_meas     ?
_exptl_crystal_density_method     'not measured'
_exptl_crystal_F_000     752
_exptl_absorpt_coefficient_mu     0.087
_exptl_absorpt_correction_type     multi-scan
_exptl_absorpt_process_details     '(ABSCOR; Higashi, 1995)'
_exptl_absorpt_correction_T_min     0.941
_exptl_absorpt_correction_T_max     0.969
_exptl_special_details     ?
_diffrn_ambient_temperature     296.0(10)
_diffrn_radiation_type     MoK\a
_diffrn_radiation_wavelength     0.71073
_diffrn_radiation_source     'rotating anode'
_diffrn_radiation_monochromator     graphite
_diffrn_measurement_device_type     'Rigaku R-AXIS-RAPID/ZJUG'
_diffrn_measurement_method     \w
_diffrn_detector_area_resol_mean     10.00
_diffrn_reflns_number     16972
_diffrn_reflns_av_R_equivalents     0.0331
_diffrn_reflns_av_sigmaI/netI     0.0188
_diffrn_reflns_theta_min     3.38
_diffrn_reflns_theta_max     27.42
_diffrn_reflns_theta_full     27.42
_diffrn_measured_fraction_theta_max     0.999
_diffrn_measured_fraction_theta_full     0.999
_diffrn_reflns_limit_h_min     -14
_diffrn_reflns_limit_h_max     14
_diffrn_reflns_limit_k_min     -9
_diffrn_reflns_limit_k_max     9
_diffrn_reflns_limit_l_min     -29
_diffrn_reflns_limit_l_max     29
_diffrn_standards_number     ?
_diffrn_standards_interval_count     ?
_diffrn_standards_interval_time     ?
_diffrn_standards_decay_%     ?
_refine_special_details
;
Refinement of <i>F</i>^2^ against ALL reflections. The weighted <i>R</i>-factor
<i>wR</i> and goodness of fit <i>S</i> are based on <i>F</i>^2^, conventional
<i>R</i>-factors <i>R</i> are based on <i>F</i>, with <i>F</i> set to zero for
negative <i>F</i>^2^. The threshold expression of <i>F</i>^2^ >
\s(<i>F</i>^2^) is used only for calculating <i>R</i>-factors(gt) <i>etc</i>.
and is not relevant to the choice of reflections for refinement.
<i>R</i>-factors based on <i>F</i>^2^ are statistically about twice as large
as those based on <i>F</i>, and <i>R</i>- factors based on ALL data will be
even larger.
;
_reflns_number_total     2162
_reflns_number_gt     1325
_reflns_threshold_expression     >2sigma(I)
_refine_ls_structure_factor_coef     Fsqd
_refine_ls_matrix_type     full
_refine_ls_R_factor_all     0.0722
_refine_ls_R_factor_gt     0.0445
_refine_ls_wR_factor_gt     0.1141
_refine_ls_wR_factor_ref     0.1344
_refine_ls_goodness_of_fit_ref     1.000
_refine_ls_restrained_S_all     1.000
_refine_ls_number_reflns     2162
_refine_ls_number_parameters     121
_refine_ls_number_restraints     0
_refine_ls_hydrogen_treatment     constr
_refine_ls_weighting_scheme     calc
_refine_ls_weighting_details
         'calc w=1/[\s^2^(Fo^2^)+(0.0552P)^2^+0.4885P] where P=(Fo^2^+2Fc^2^)/3'
_atom_sites_solution_hydrogens     geom
_atom_sites_solution_primary     direct
_atom_sites_solution_secondary     difmap
_refine_ls_shift/su_max     0.001
_refine_ls_shift/su_mean     0.000
_refine_diff_density_max     0.148
_refine_diff_density_min     -0.170
_refine_ls_extinction_method     SHELXL
_refine_ls_extinction_coef     0.0051(12)
_refine_ls_extinction_expression
                                  'Fc^*^=kFc[1+0.001xFc^2^\l^3^/sin(2\q)]^-1/4^'
loop_
    _atom_type_symbol
    _atom_type_description
    _atom_type_scat_dispersion_real
    _atom_type_scat_dispersion_imag
    _atom_type_scat_source
    'C' 'C' 0.0033 0.0016
                         'International Tables Vol C Tables 4.2.6.8 and 6.1.1.4'
    'H' 'H' 0.0000 0.0000
                         'International Tables Vol C Tables 4.2.6.8 and 6.1.1.4'
    'N' 'N' 0.0061 0.0033
                         'International Tables Vol C Tables 4.2.6.8 and 6.1.1.4'
    'O' 'O' 0.0106 0.0060
                         'International Tables Vol C Tables 4.2.6.8 and 6.1.1.4'
_computing_data_collection     'PROCESS-AUTO  (Rigaku, 2006)'
_computing_cell_refinement     'PROCESS-AUTO (Rigaku, 2006)'
_computing_data_reduction     'CrystalClear (Rigaku, 2007)'
_computing_structure_solution     'SHELXS97 (Sheldrick, 2008)'
_computing_structure_refinement     'SHELXL97 (Sheldrick, 2008)'
_computing_molecular_graphics     'ORTEP-3 for Windows (Farrugia, 1997)'
_computing_publication_material     'WinGX (Farrugia, 1999)'
loop_
    _atom_site_type_symbol
    _atom_site_label
    _atom_site_fract_x
    _atom_site_fract_y
    _atom_site_fract_z
    _atom_site_U_iso_or_equiv
    _atom_site_adp_type
    _atom_site_calc_flag
    _atom_site_refinement_flags
    _atom_site_occupancy
    _atom_site_symmetry_multiplicity
    _atom_site_disorder_assembly
    _atom_site_disorder_group
    C C1 0.35993(13) 0.1487(2) 0.63005(7) 0.0487(4) Uani d . 1 1 . .
    C C2 0.46387(14) 0.2326(2) 0.65095(8) 0.0577(4) Uani d . 1 1 . .
    H H2 0.5248 0.2634 0.6246 0.069 Uiso calc R 1 1 . .
    C C3 0.47750(16) 0.2703(2) 0.71015(8) 0.0643(5) Uani d . 1 1 . .
    H H3 0.5464 0.3300 0.7227 0.077 Uiso calc R 1 1 . .
    C C4 0.39139(17) 0.2218(2) 0.75151(8) 0.0614(5) Uani d . 1 1 . .
    C C5 0.29031(16) 0.1324(2) 0.73072(8) 0.0615(5) Uani d . 1 1 . .
    H H5 0.2318 0.0957 0.7575 0.074 Uiso calc R 1 1 . .
    C C6 0.27416(14) 0.0963(2) 0.67157(7) 0.0547(4) Uani d . 1 1 . .
    H H6 0.2053 0.0363 0.6592 0.066 Uiso calc R 1 1 . .
    C C7 0.4073(2) 0.2610(3) 0.81617(9) 0.0938(7) Uani d . 1 1 . .
    H H7A 0.4047 0.1529 0.8382 0.141 Uiso calc R 1 1 . .
    H H7B 0.3435 0.3374 0.8292 0.141 Uiso calc R 1 1 . .
    H H7C 0.4839 0.3177 0.8223 0.141 Uiso calc R 1 1 . .
    C C8 0.34896(14) 0.1144(2) 0.56645(7) 0.0531(4) Uani d . 1 1 . .
    H H8 0.4211 0.0963 0.5462 0.064 Uiso calc R 1 1 . .
    C C9 0.24878(15) 0.1058(2) 0.53415(7) 0.0524(4) Uani d . 1 1 . .
    C C10 0.12094(14) 0.1404(3) 0.55103(8) 0.0676(5) Uani d . 1 1 . .
    H H10A 0.0791 0.0304 0.5557 0.101 Uiso calc R 1 1 . .
    H H10B 0.0824 0.2087 0.5207 0.101 Uiso calc R 1 1 . .
    H H10C 0.1189 0.2043 0.5876 0.101 Uiso calc R 1 1 . .
    N N1 0.26510(15) 0.0587(2) 0.47133(7) 0.0689(4) Uani d . 1 1 . .
    O O1 0.36592(15) 0.0320(3) 0.45180(6) 0.1156(7) Uani d . 1 1 . .
    O O2 0.17592(15) 0.0466(3) 0.44070(7) 0.1107(6) Uani d . 1 1 . .
loop_
    _atom_site_aniso_label
    _atom_site_aniso_U_11
    _atom_site_aniso_U_22
    _atom_site_aniso_U_33
    _atom_site_aniso_U_12
    _atom_site_aniso_U_13
    _atom_site_aniso_U_23
    C1 0.0436(8) 0.0448(8) 0.0577(9) 0.0026(6) -0.0012(7) 0.0014(7)
    C2 0.0443(8) 0.0582(10) 0.0705(11) -0.0013(7) -0.0040(8) 0.0051(8)
    C3 0.0588(10) 0.0554(10) 0.0788(12) -0.0025(8) -0.0221(9) -0.0002(8)
    C4 0.0758(11) 0.0482(9) 0.0602(10) 0.0081(8) -0.0150(9) -0.0001(8)
    C5 0.0675(11) 0.0592(10) 0.0576(10) -0.0005(8) 0.0030(8) 0.0056(8)
    C6 0.0527(9) 0.0527(9) 0.0587(9) -0.0081(7) -0.0020(7) 0.0009(7)
    C7 0.134(2) 0.0821(14) 0.0653(12) 0.0051(14) -0.0291(13) -0.0057(10)
    C8 0.0474(8) 0.0563(9) 0.0555(9) 0.0029(7) 0.0031(7) 0.0019(7)
    C9 0.0535(8) 0.0525(9) 0.0512(8) 0.0023(7) -0.0009(7) 0.0009(7)
    C10 0.0500(9) 0.0809(12) 0.0718(11) 0.0055(9) -0.0033(8) 0.0057(9)
    N1 0.0687(10) 0.0811(11) 0.0570(9) 0.0123(8) -0.0067(8) -0.0012(8)
    O1 0.0869(11) 0.197(2) 0.0625(9) 0.0435(12) 0.0054(8) -0.0159(10)
    O2 0.0889(11) 0.1695(18) 0.0737(10) 0.0049(11) -0.0255(8) -0.0238(10)
_geom_special_details
;
All e.s.d.'s (except the e.s.d. in the dihedral angle between two l.s. planes)
are estimated using the full covariance matrix. The cell e.s.d.'s are taken
into account individually in the estimation of e.s.d.'s in distances, angles
and torsion angles; correlations between e.s.d.'s in cell parameters are only
used when they are defined by crystal symmetry. An approximate (isotropic)
treatment of cell e.s.d.'s is used for estimating e.s.d.'s involving l.s.
planes.
;
loop_
    _geom_bond_atom_site_label_1
    _geom_bond_atom_site_label_2
    _geom_bond_site_symmetry_2
    _geom_bond_distance
    _geom_bond_publ_flag
    C1 C2 . 1.396(2) ?
    C1 C6 . 1.394(2) ?
    C1 C8 . 1.468(2) ?
    C2 C3 . 1.379(2) ?
    C2 H2 . 0.9300 ?
    C3 C4 . 1.386(3) ?
    C3 H3 . 0.9300 ?
    C4 C5 . 1.390(2) ?
    C4 C7 . 1.504(3) ?
    C5 C6 . 1.378(2) ?
    C5 H5 . 0.9300 ?
    C6 H6 . 0.9300 ?
    C7 H7A . 0.9600 ?
    C7 H7B . 0.9600 ?
    C7 H7C . 0.9600 ?
    C8 C9 . 1.329(2) ?
    C8 H8 . 0.9300 ?
    C9 N1 . 1.478(2) ?
    C9 C10 . 1.488(2) ?
    C10 H10A . 0.9600 ?
    C10 H10B . 0.9600 ?
    C10 H10C . 0.9600 ?
    N1 O2 . 1.2094(19) ?
    N1 O1 . 1.217(2) ?
loop_
    _geom_angle_atom_site_label_1
    _geom_angle_atom_site_label_2
    _geom_angle_atom_site_label_3
    _geom_angle_site_symmetry_1
    _geom_angle_site_symmetry_3
    _geom_angle
    _geom_angle_publ_flag
    C2 C1 C6 . . 117.50(15) ?
    C2 C1 C8 . . 118.77(14) ?
    C6 C1 C8 . . 123.69(14) ?
    C3 C2 C1 . . 120.94(16) ?
    C3 C2 H2 . . 119.5 ?
    C1 C2 H2 . . 119.5 ?
    C2 C3 C4 . . 121.78(16) ?
    C2 C3 H3 . . 119.1 ?
    C4 C3 H3 . . 119.1 ?
    C3 C4 C5 . . 116.99(16) ?
    C3 C4 C7 . . 121.66(18) ?
    C5 C4 C7 . . 121.35(19) ?
    C6 C5 C4 . . 122.02(16) ?
    C6 C5 H5 . . 119.0 ?
    C4 C5 H5 . . 119.0 ?
    C5 C6 C1 . . 120.70(15) ?
    C5 C6 H6 . . 119.7 ?
    C1 C6 H6 . . 119.7 ?
    C4 C7 H7A . . 109.5 ?
    C4 C7 H7B . . 109.5 ?
    H7A C7 H7B . . 109.5 ?
    C4 C7 H7C . . 109.5 ?
    H7A C7 H7C . . 109.5 ?
    H7B C7 H7C . . 109.5 ?
    C9 C8 C1 . . 128.09(14) ?
    C9 C8 H8 . . 116.0 ?
    C1 C8 H8 . . 116.0 ?
    C8 C9 N1 . . 116.07(14) ?
    C8 C9 C10 . . 129.97(15) ?
    N1 C9 C10 . . 113.95(14) ?
    C9 C10 H10A . . 109.5 ?
    C9 C10 H10B . . 109.5 ?
    H10A C10 H10B . . 109.5 ?
    C9 C10 H10C . . 109.5 ?
    H10A C10 H10C . . 109.5 ?
    H10B C10 H10C . . 109.5 ?
    O2 N1 O1 . . 121.78(17) ?
    O2 N1 C9 . . 118.09(16) ?
    O1 N1 C9 . . 120.13(15) ?
loop_
    _geom_torsion_atom_site_label_1
    _geom_torsion_atom_site_label_2
    _geom_torsion_atom_site_label_3
    _geom_torsion_atom_site_label_4
    _geom_torsion_site_symmetry_1
    _geom_torsion_site_symmetry_2
    _geom_torsion_site_symmetry_3
    _geom_torsion_site_symmetry_4
    _geom_torsion
    _geom_torsion_publ_flag
    C6 C1 C2 C3 . . . . -3.5(2) ?
    C8 C1 C2 C3 . . . . 178.93(15) ?
    C1 C2 C3 C4 . . . . 2.3(3) ?
    C2 C3 C4 C5 . . . . 0.2(2) ?
    C2 C3 C4 C7 . . . . 179.15(17) ?
    C3 C4 C5 C6 . . . . -1.4(2) ?
    C7 C4 C5 C6 . . . . 179.65(17) ?
    C4 C5 C6 C1 . . . . 0.1(3) ?
    C2 C1 C6 C5 . . . . 2.3(2) ?
    C8 C1 C6 C5 . . . . 179.77(15) ?
    C2 C1 C8 C9 . . . . -150.12(16) ?
    C6 C1 C8 C9 . . . . 32.5(3) ?
    C1 C8 C9 N1 . . . . -176.58(15) ?
    C1 C8 C9 C10 . . . . 4.9(3) ?
    C8 C9 N1 O2 . . . . 178.77(17) ?
    C10 C9 N1 O2 . . . . -2.5(2) ?
    C8 C9 N1 O1 . . . . -0.8(3) ?
    C10 C9 N1 O1 . . . . 177.99(18) ?
loop_
    _geom_hbond_atom_site_label_D
    _geom_hbond_atom_site_label_H
    _geom_hbond_atom_site_label_A
    _geom_hbond_site_symmetry_A
    _geom_hbond_distance_DH
    _geom_hbond_distance_HA
    _geom_hbond_distance_DA
    _geom_hbond_angle_DHA
    _geom_hbond_publ_flag
    C8 H8 O1 1_555 0.930 2.28 2.677(2) 105 ?
    C8 H8 O1 5_656 0.930 2.55 3.369(2) 147 y
    C2 H2 O2 3_556 0.930 2.66 3.551(3) 162 y
_iucr_refine_instructions_details
;
TITL lzb-2 in P b c a
CELL  0.71069  11.0610   7.5840  22.6420   90.000   90.000   90.000
ZERR     8.00   0.0005   0.0004   0.0011    0.000    0.000    0.000
LATT   1
SYMM  1/2 - X, - Y, 1/2 + Z
SYMM  1/2 + X, 1/2 - Y, - Z
SYMM  - X, 1/2 + Y, 1/2 - Z
SFAC  C    H    N    O
UNIT  80   88   8    16
MERG   2
FMAP   2
PLAN    3
SIZE     0.36   0.43   0.58
ACTA
BOND   $H
CONF
L.S.   30
TEMP    23.00
WGHT    0.055200    0.488500
EXTI    0.005054
FVAR       0.19444
C1    1    0.359928    0.148748    0.630046    11.00000    0.04359    0.04485 =
         0.05766    0.00142   -0.00125    0.00259
C2    1    0.463873    0.232575    0.650953    11.00000    0.04427    0.05817 =
         0.07052    0.00510   -0.00399   -0.00129
AFIX  43
H2    2    0.524767    0.263370    0.624576    11.00000   -1.20000
AFIX   0
C3    1    0.477505    0.270336    0.710150    11.00000    0.05879    0.05542 =
         0.07880   -0.00022   -0.02207   -0.00254
AFIX  43
H3    2    0.546357    0.329999    0.722654    11.00000   -1.20000
AFIX   0
C4    1    0.391388    0.221789    0.751507    11.00000    0.07580    0.04819 =
         0.06022   -0.00012   -0.01503    0.00810
C5    1    0.290308    0.132358    0.730715    11.00000    0.06753    0.05922 =
         0.05761    0.00560    0.00297   -0.00046
AFIX  43
H5    2    0.231777    0.095721    0.757527    11.00000   -1.20000
AFIX   0
C6    1    0.274156    0.096302    0.671567    11.00000    0.05265    0.05265 =
         0.05867    0.00092   -0.00205   -0.00812
AFIX  43
H6    2    0.205290    0.036343    0.659240    11.00000   -1.20000
AFIX   0
C7    1    0.407300    0.260978    0.816168    11.00000    0.13391    0.08213 =
         0.06527   -0.00567   -0.02906    0.00511
AFIX 137
H7A   2    0.404709    0.152879    0.838192    11.00000   -1.50000
H7B   2    0.343485    0.337381    0.829241    11.00000   -1.50000
H7C   2    0.483860    0.317686    0.822337    11.00000   -1.50000
AFIX   0
C8    1    0.348963    0.114368    0.566445    11.00000    0.04743    0.05631 =
         0.05552    0.00186    0.00313    0.00289
AFIX  43
H8    2    0.421114    0.096334    0.546240    11.00000   -1.20000
AFIX   0
C9    1    0.248783    0.105810    0.534154    11.00000    0.05348    0.05249 =
         0.05121    0.00087   -0.00093    0.00235
C10   1    0.120944    0.140373    0.551030    11.00000    0.04996    0.08092 =
         0.07181    0.00567   -0.00330    0.00549
AFIX 137
H10A  2    0.079077    0.030357    0.555660    11.00000   -1.50000
H10B  2    0.082418    0.208735    0.520712    11.00000   -1.50000
H10C  2    0.118860    0.204326    0.587606    11.00000   -1.50000
AFIX   0
N1    3    0.265101    0.058659    0.471333    11.00000    0.06869    0.08114 =
         0.05701   -0.00124   -0.00669    0.01230
O1    4    0.365921    0.032049    0.451802    11.00000    0.08687    0.19749 =
         0.06253   -0.01586    0.00545    0.04350
O2    4    0.175920    0.046577    0.440697    11.00000    0.08891    0.16946 =
         0.07365   -0.02383   -0.02552    0.00495
HKLF    4
REM  lzb-2 in P b c a
REM R1 =  0.0445 for   1325 Fo > 4sig(Fo)  and  0.0722 for all   2162 data
REM    121 parameters refined using      0 restraints
END
WGHT      0.0733      0.1782
REM Highest difference peak  0.148,  deepest hole -0.170,  1-sigma level  0.032
Q1    1   0.3552  0.1646  0.4585  11.00000  0.05    0.15
Q2    1   0.4172  0.3850  0.8279  11.00000  0.05    0.14
Q3    1   0.4964  0.1797  0.8359  11.00000  0.05    0.14
;
