# Supplementary material for: 1-Methyl-4-[(1E)-2-nitro­prop-1-en-1-yl]benzene
Source: Acta Crystallogr Sect E Struct Rep Online. 2012 Jun 13;68(Pt 7):o2065. doi: 10.1107/S1600536812025913 (PMC3393329; doi:10.1107/S1600536812025913)
Supplement: Supplementary file 2 [file e-68-o2065-Isup2.hkl]

#
# h,k,l, Fc-squared, Fo-squared, sigma(Fo-squared) and status flag
#
data_I
_shelx_title ' lzb-2 in P b c a'
_shelx_refln_list_code          4
_shelx_F_calc_maximum      178.77
_exptl_crystal_F_000       752.00
_reflns_d_resolution_high  0.7716
 
loop_
 _symmetry_equiv_pos_as_xyz
 'x, y, z'
 '-x+1/2, -y, z+1/2'
 'x+1/2, -y+1/2, -z'
 '-x, y+1/2, -z+1/2'
 '-x, -y, -z'
 'x-1/2, y, -z-1/2'
 '-x-1/2, y-1/2, z'
 'x, -y-1/2, z-1/2'
 
_cell_length_a    11.0610
_cell_length_b     7.5840
_cell_length_c    22.6420
_cell_angle_alpha  90.000
_cell_angle_beta   90.000
_cell_angle_gamma  90.000
 
_shelx_F_squared_multiplier     1.000
 
loop_
 _refln_index_h
 _refln_index_k
 _refln_index_l
 _refln_F_squared_calc
 _refln_F_squared_meas
 _refln_F_squared_sigma
 _refln_observed_status
   2   0   0    10911.55    10711.82    158.58 o
   4   0   0      798.00      796.72      9.00 o
   6   0   0       14.72       19.85      2.38 o
   8   0   0     1923.87     1888.25     25.05 o
  10   0   0      296.82      303.92      9.26 o
  12   0   0       62.64       74.35      5.57 o
  14   0   0        0.91        1.76      3.27 o
   2   1   0    18281.72    18565.04    143.58 o
   4   1   0      273.33      222.86      2.43 o
   6   1   0      351.67      382.31      4.13 o
   8   1   0       48.11       53.91      2.31 o
  10   1   0      367.33      391.85      7.60 o
  12   1   0        8.21       13.92      2.93 o
  14   1   0       21.75       29.36      3.47 o
   0   2   0     1086.37     1026.80      9.08 o
   2   2   0    21896.93    22596.97    182.77 o
   4   2   0       29.33       28.00      1.32 o
   6   2   0        9.78        8.76      1.23 o
   8   2   0        1.21        3.00      1.57 o
  10   2   0       42.25       47.28      3.52 o
  12   2   0       55.73       58.12      3.51 o
  14   2   0       12.10       10.41      3.34 o
   2   3   0      229.08      241.08      2.90 o
   4   3   0     2539.59     2479.79     21.25 o
   6   3   0        7.23       10.14      1.68 o
   8   3   0      183.15      198.24      4.20 o
  10   3   0        6.09       12.68      2.84 o
  12   3   0      240.93      267.43      6.41 o
   0   4   0      226.60      227.41      4.01 o
   2   4   0     5077.29     5224.12     40.25 o
   4   4   0        2.28        0.86      1.24 o
   6   4   0       34.63       34.33      2.29 o
   8   4   0      134.65      135.05      3.97 o
  10   4   0       49.95       61.96      3.03 o
  12   4   0        0.20        0.21      1.82 o
   2   5   0       58.54       56.87      3.15 o
   4   5   0      885.62      907.25      9.22 o
   6   5   0       11.93       15.67      2.19 o
   8   5   0       14.18       27.14      2.87 o
  10   5   0       62.67       73.53      3.53 o
  12   5   0       37.96       46.51     10.58 o
   0   6   0      829.61      836.59     11.23 o
   2   6   0        0.22        0.07      1.02 o
   4   6   0      400.17      410.85      5.62 o
   6   6   0       96.33       99.51      3.52 o
   8   6   0        1.90        1.71      2.08 o
  10   6   0        0.10       -0.01      2.55 o
   2   7   0      157.31      160.00      7.06 o
   4   7   0        0.02        1.15      2.40 o
   6   7   0       47.61       40.99      3.78 o
   8   7   0        2.23        4.49      2.24 o
  10   7   0        6.29        7.43      3.19 o
   0   8   0      287.42      302.45     20.64 o
   2   8   0        0.25       -0.56      3.00 o
   4   8   0        1.50        1.11      3.18 o
   6   8   0        1.67       -0.46      2.54 o
   8   8   0        6.29        3.27      2.74 o
   2   9   0       14.27        9.74      5.25 o
   4   9   0        0.49       -1.79      4.26 o
   1   1   1      663.15      605.14      3.33 o
   2   1   1     1424.96     1254.12      6.23 o
   3   1   1      803.31      785.60      4.32 o
   4   1   1     1090.80     1142.39      6.36 o
   5   1   1       23.44       25.65      0.91 o
   6   1   1      230.49      246.58      2.21 o
   7   1   1       78.00       81.73      1.57 o
   8   1   1        9.06        7.55      1.21 o
   9   1   1       40.41       39.75      1.66 o
  10   1   1        8.83       10.82      1.44 o
  11   1   1      173.27      190.85      3.37 o
  12   1   1       19.44       24.06      2.26 o
  13   1   1       52.70       62.32      3.24 o
  14   1   1        1.65        4.47      1.84 o
   0   2   1    11046.06    11373.38     94.22 o
   1   2   1    30373.18    30907.42    260.39 o
   2   2   1     4067.15     3999.50     22.97 o
   3   2   1       55.06       37.22      0.93 o
   4   2   1       18.37       12.75      0.86 o
   5   2   1      123.36      115.55      1.67 o
   6   2   1       65.80       41.58      1.20 o
   7   2   1      456.35      455.06      3.79 o
   8   2   1      113.25      110.71      2.02 o
   9   2   1      522.73      535.16      4.67 o
  10   2   1        9.91       12.83      1.54 o
  11   2   1       21.67       22.45      1.85 o
  12   2   1       23.54       27.50      2.37 o
  13   2   1        2.80        4.49      1.91 o
  14   2   1       12.93       12.54      3.16 o
   1   3   1        4.72        2.93      0.54 o
   2   3   1     1164.78     1195.92      6.96 o
   3   3   1       74.79       84.65      1.41 o
   4   3   1      189.72      201.46      2.48 o
   5   3   1      231.66      215.07      2.47 o
   6   3   1        1.59        0.03      0.81 o
   7   3   1        0.13        0.27      0.83 o
   8   3   1        2.78        2.98      1.21 o
   9   3   1       84.73       92.91      2.67 o
  10   3   1       36.05       38.47      2.73 o
  11   3   1        0.01       -0.32      1.53 o
  12   3   1       22.54       25.04      2.53 o
  13   3   1        8.22        8.54      2.25 o
   0   4   1       72.58      100.60      3.74 o
   1   4   1     1578.10     1503.03      9.98 o
   2   4   1        0.58       -0.83      0.83 o
   3   4   1      830.76      729.73      5.32 o
   4   4   1      509.56      496.39      4.62 o
   5   4   1      118.08      117.00      2.17 o
   6   4   1        3.90        5.45      1.21 o
   7   4   1       40.46       51.38      2.88 o
   8   4   1       10.64       12.22      1.66 o
   9   4   1        3.71        4.43      1.91 o
  10   4   1        0.21        0.42      1.44 o
  11   4   1       12.88        6.49      1.99 o
  12   4   1        5.80        2.49      1.91 o
  13   4   1        5.84        4.30      1.82 o
   1   5   1       19.29       19.20      0.88 o
   2   5   1       10.71        7.41      1.38 o
   3   5   1       96.95      103.59      1.79 o
   4   5   1      135.93      139.08      2.37 o
   5   5   1       32.08       35.55      1.70 o
   6   5   1      102.04       98.71      2.34 o
   7   5   1        0.82       -0.88      1.15 o
   8   5   1        1.52        2.43      1.52 o
   9   5   1        0.33        1.63      1.48 o
  10   5   1        4.62        4.09      1.93 o
  11   5   1        3.07        1.37      1.75 o
  12   5   1       11.98        6.66      2.22 o
   0   6   1      365.07      373.33      5.52 o
   1   6   1       80.12       86.83      2.30 o
   2   6   1      138.49      142.23      2.15 o
   3   6   1        0.68        0.63      1.50 o
   4   6   1       47.51       45.36      2.00 o
   5   6   1       48.88       51.23      1.93 o
   6   6   1        8.91        7.89      1.51 o
   7   6   1       16.71       13.48      1.96 o
   8   6   1        5.91        7.33      1.64 o
   9   6   1       28.34       28.14      2.15 o
  10   6   1        5.12        2.69      1.92 o
  11   6   1        4.22        5.12      1.90 o
   1   7   1        0.16        0.09      0.79 o
   2   7   1        0.98        0.53      1.12 o
   3   7   1        8.11        4.43      1.06 o
   4   7   1       20.78       17.94      1.66 o
   5   7   1        0.01        0.62      0.94 o
   6   7   1        4.69        4.82      1.34 o
   7   7   1       25.36       26.85      2.02 o
   8   7   1        8.80        7.03      1.92 o
   9   7   1        8.53        9.72      2.18 o
  10   7   1        0.09        0.81      1.72 o
   0   8   1        8.13        7.14      4.77 o
   1   8   1        7.29        5.41      3.85 o
   2   8   1       10.93        6.59      3.37 o
   3   8   1       23.84       27.53      3.28 o
   4   8   1        1.61        2.32      2.52 o
   5   8   1       38.26       39.21      4.10 o
   6   8   1       23.68       14.76      4.91 o
   7   8   1        0.01       -0.48      2.11 o
   8   8   1        0.06        0.77      1.77 o
   1   9   1        1.94        1.70      3.09 o
   2   9   1        8.64        6.45      3.28 o
   3   9   1        0.85        0.65      2.48 o
   4   9   1        0.62       -0.03      2.40 o
   5   9   1        0.27        1.59      2.78 o
   2   0   2    12764.35    12382.43     82.44 o
   3   0   2        2.27        5.77      0.91 o
   4   0   2     2320.95     2234.25     15.78 o
   5   0   2      395.05      354.89      4.25 o
   6   0   2       26.39       25.20      1.19 o
   7   0   2        1.02        0.19      0.80 o
   8   0   2      413.96      408.93      4.99 o
   9   0   2      688.91      725.03      8.03 o
  10   0   2      411.36      407.44      6.15 o
  11   0   2        9.91       10.07      2.99 o
  12   0   2       66.51       65.21      3.37 o
  13   0   2       13.70       11.13      2.96 o
  14   0   2        1.04        4.71      2.81 o
   1   1   2     2202.39     2064.62      9.90 o
   2   1   2     9428.47     9394.13     50.75 o
   3   1   2       91.56       83.90      0.96 o
   4   1   2      520.84      520.57      3.11 o
   5   1   2     2019.70     2019.24     10.47 o
   6   1   2       68.05       75.92      1.31 o
   7   1   2      125.49      111.54      1.66 o
   8   1   2       47.84       58.45      1.65 o
   9   1   2       68.42       65.61      1.97 o
  10   1   2      141.74      146.18      2.84 o
  11   1   2      101.23      105.45      2.60 o
  12   1   2       53.94       65.22      2.92 o
  13   1   2        2.84        4.87      1.68 o
  14   1   2        0.50        2.45      2.32 o
   0   2   2    31958.86    32276.27    429.86 o
   1   2   2      914.38      801.65      4.21 o
   2   2   2       33.78       41.02      1.05 o
   3   2   2      161.66      172.86      1.78 o
   4   2   2       85.26       83.76      1.47 o
   5   2   2       57.67       53.64      1.35 o
   6   2   2        0.78        0.05      0.60 o
   7   2   2      327.80      313.77      2.86 o
   8   2   2      136.33      128.53      4.44 o
   9   2   2      206.93      207.81      3.35 o
  10   2   2        9.49        9.15      1.69 o
  11   2   2       14.10       18.97      1.93 o
  12   2   2        0.34        1.88      1.48 o
  13   2   2        0.38        1.59      1.88 o
  14   2   2        9.73       10.05      9.79 o
   1   3   2       46.40       42.16      1.05 o
   2   3   2     1497.04     1429.03     10.13 o
   3   3   2     2610.11     2744.51     15.40 o
   4   3   2     1108.60     1095.66      6.85 o
   5   3   2        1.14        1.16      0.93 o
   6   3   2       76.70       86.68      1.77 o
   7   3   2       12.02       11.59      1.27 o
   8   3   2       42.59       43.48      2.18 o
   9   3   2        1.06        1.30      1.21 o
  10   3   2       31.57       36.10      1.85 o
  11   3   2        0.08       -0.11      1.17 o
  12   3   2        3.51        1.98      1.87 o
  13   3   2       48.36       59.18      3.28 o
   0   4   2     1114.86     1138.34     10.81 o
   1   4   2     2590.61     2685.15     17.31 o
   2   4   2      891.06      834.57      5.94 o
   3   4   2       10.45        9.82      1.12 o
   4   4   2      132.63      122.28      1.97 o
   5   4   2      519.70      559.66      5.43 o
   6   4   2       29.34       28.45      1.69 o
   7   4   2      275.35      275.78      3.16 o
   8   4   2      153.50      156.25      2.81 o
   9   4   2       39.33       44.37      2.25 o
  10   4   2        8.86        7.16      1.60 o
  11   4   2       38.50       42.88      4.95 o
  12   4   2        1.83        1.29      1.53 o
  13   4   2       14.13        9.52      3.30 o
   1   5   2        4.13        3.04      0.93 o
   2   5   2       31.53       41.41      1.88 o
   3   5   2      411.94      413.69      3.41 o
   4   5   2      202.00      192.11      2.68 o
   5   5   2       96.25      103.62      2.27 o
   6   5   2        1.29        1.26      1.32 o
   7   5   2       16.89       12.84      1.61 o
   8   5   2       66.60       79.26      2.31 o
   9   5   2        0.83        0.98      1.21 o
  10   5   2        9.99        6.49      1.98 o
  11   5   2        7.07        2.95      1.74 o
  12   5   2        9.13        4.76      1.98 o
   0   6   2       51.47       61.66      3.37 o
   1   6   2        0.76        1.46      1.31 o
   2   6   2      203.62      199.70      4.71 o
   3   6   2       58.44       57.16      1.75 o
   4   6   2       28.55       36.36      1.50 o
   5   6   2      156.12      155.32      2.53 o
   6   6   2        2.91        3.82      1.33 o
   7   6   2       29.42       26.60      2.06 o
   8   6   2        0.20       -0.14      1.06 o
   9   6   2        2.94        3.10      1.81 o
  10   6   2        9.02        5.19      2.30 o
  11   6   2        0.16       -0.08      1.37 o
   1   7   2       30.33       28.99      1.72 o
   2   7   2       12.61       11.25      1.52 o
   3   7   2        0.30        2.03      2.24 o
   4   7   2       12.84       13.59      1.39 o
   5   7   2       43.97       40.64      2.12 o
   6   7   2       28.49       30.27      2.01 o
   7   7   2        0.09        0.08      1.11 o
   8   7   2       17.31       18.61      2.18 o
   9   7   2        0.00        3.66      1.95 o
  10   7   2       12.49       10.43      2.39 o
   0   8   2       23.69       24.07      1.52 o
   1   8   2       48.12       45.97      3.44 o
   2   8   2        0.22       -1.01      3.13 o
   3   8   2        0.01       -0.40      1.66 o
   4   8   2       23.13       20.34      3.48 o
   5   8   2        0.01       -0.81      2.61 o
   6   8   2        1.91        1.11      2.61 o
   7   8   2        0.72       -0.18      2.26 o
   8   8   2        2.43        1.91      2.15 o
   1   9   2        6.27        6.97      3.67 o
   2   9   2        6.16        5.83      3.22 o
   3   9   2        0.12        2.04      2.81 o
   4   9   2        0.24       -1.20      2.74 o
   5   9   2        0.12        0.15      2.40 o
   1   1   3      118.40      103.11      0.95 o
   2   1   3       48.33       41.98      0.72 o
   3   1   3      223.84      205.14      1.60 o
   4   1   3      356.79      345.58      2.30 o
   5   1   3      126.93       94.18      1.31 o
   6   1   3       36.26       35.89      1.00 o
   7   1   3       23.42       31.69      1.22 o
   8   1   3      443.43      431.61      3.83 o
   9   1   3        3.38        3.17      1.09 o
  10   1   3      163.65      168.97      2.83 o
  11   1   3        3.41        3.64      1.36 o
  12   1   3        0.70        2.19      1.35 o
  13   1   3        0.16        0.32      1.51 o
  14   1   3        5.38        5.62      2.93 o
   0   2   3      458.14      423.77      5.00 o
   1   2   3      328.05      302.71      2.30 o
   2   2   3     1205.20     1124.27      5.89 o
   3   2   3        0.92        0.29      0.51 o
   4   2   3     1032.54     1033.16      5.84 o
   5   2   3       16.53       22.90      1.36 o
   6   2   3       49.74       44.87      1.43 o
   7   2   3      191.12      180.49      3.40 o
   8   2   3      264.46      258.51      3.26 o
   9   2   3       25.27       30.61      1.84 o
  10   2   3      216.91      225.45      3.58 o
  11   2   3       10.70        7.97      1.64 o
  12   2   3        3.55        2.95      1.60 o
  13   2   3       28.46       17.03      4.85 o
   1   3   3      716.13      620.75      3.77 o
   2   3   3        4.04        1.90      0.55 o
   3   3   3      642.54      636.85      3.94 o
   4   3   3       25.83       32.20      1.50 o
   5   3   3       31.02       34.45      1.17 o
   6   3   3       59.06       59.89      1.63 o
   7   3   3       20.21       10.18      1.37 o
   8   3   3      267.11      240.46      3.27 o
   9   3   3       38.91       44.02      1.88 o
  10   3   3        0.35        0.08      1.02 o
  11   3   3       70.71       69.79      5.28 o
  12   3   3       33.84       31.05      5.50 o
  13   3   3        0.01       -0.20      2.01 o
   0   4   3      833.38      759.56      8.03 o
   1   4   3      649.87      589.17      5.04 o
   2   4   3       12.81        8.86      0.77 o
   3   4   3        0.04        0.72      0.75 o
   4   4   3        1.05        0.23      0.63 o
   5   4   3        4.03        8.34      1.11 o
   6   4   3       44.48       42.87      1.66 o
   7   4   3       14.29       28.01      2.42 o
   8   4   3        4.86        6.47      1.34 o
   9   4   3       47.99       55.19      4.47 o
  10   4   3        4.93        2.13      1.46 o
  11   4   3       13.79        8.03      2.17 o
  12   4   3        5.78        4.79      1.86 o
  13   4   3        0.62        0.22      2.06 o
   1   5   3        4.49        0.92      1.07 o
   2   5   3      156.51      152.35      2.01 o
   3   5   3       19.43       22.52      2.03 o
   4   5   3        5.32        4.78      0.89 o
   5   5   3       47.70       47.92      1.78 o
   6   5   3      208.20      231.61      3.16 o
   7   5   3        8.13        8.43      1.33 o
   8   5   3       15.48       17.30      1.78 o
   9   5   3       39.70       44.54      2.34 o
  10   5   3        8.75        6.30      2.00 o
  11   5   3        3.20        1.95      1.83 o
  12   5   3        5.05        3.36      2.45 o
   0   6   3      321.83      327.48      5.59 o
   1   6   3       32.51       36.57      1.74 o
   2   6   3       60.28       57.76      2.24 o
   3   6   3       48.24       43.85      1.62 o
   4   6   3      328.35      354.29      4.08 o
   5   6   3        1.02       -0.24      0.90 o
   6   6   3        0.87        1.68      1.25 o
   7   6   3        0.48        2.54      1.43 o
   8   6   3       94.17      105.30      3.19 o
   9   6   3        0.31        0.71      1.38 o
  10   6   3       22.05       18.42      3.96 o
  11   6   3        0.02        0.55      1.57 o
   1   7   3        7.01        6.95      1.46 o
   2   7   3       17.72       18.32      1.75 o
   3   7   3       24.05       22.47      2.13 o
   4   7   3        0.35       -0.28      1.01 o
   5   7   3        0.70       -0.22      0.84 o
   6   7   3       74.41       69.43      2.81 o
   7   7   3       21.77       15.23      2.21 o
   8   7   3        0.19        0.01      1.06 o
   9   7   3        3.53        0.38      1.64 o
   0   8   3        0.07        0.08      1.23 o
   1   8   3        0.27        0.15      0.84 o
   2   8   3        0.65       -0.74      1.71 o
   3   8   3        0.37       -0.05      1.42 o
   4   8   3       84.83       87.83      4.02 o
   5   8   3       16.54       14.99      2.87 o
   6   8   3        1.47        1.33      2.94 o
   7   8   3        0.09        0.05      1.98 o
   8   8   3        3.80        1.47      2.40 o
   1   9   3        0.06       -0.09      2.04 o
   2   9   3        1.23        1.29      2.83 o
   3   9   3        0.75        3.11      3.20 o
   4   9   3        0.00        0.64      2.61 o
   5   9   3        1.49        1.12      3.17 o
   0   0   4    10031.17     9628.79    106.77 o
   1   0   4     3522.95     3412.94     20.31 o
   2   0   4     4271.51     3903.67     47.79 o
   3   0   4     5693.02     5636.27     40.12 o
   4   0   4      553.79      532.85      3.93 o
   5   0   4      279.36      268.31      2.91 o
   6   0   4     1182.57     1282.94     10.35 o
   7   0   4     1100.64     1213.40     10.91 o
   8   0   4      147.75      135.40      2.86 o
   9   0   4        8.32        8.65      1.81 o
  10   0   4       62.54       70.20      2.89 o
  11   0   4       77.67       84.86      2.97 o
  12   0   4       15.82       20.78      3.68 o
  13   0   4        0.00        0.92      1.96 o
  14   0   4       12.28        5.03      6.92 o
   1   1   4     1053.60      943.53      4.38 o
   2   1   4       19.01       22.88      0.63 o
   3   1   4      986.72      926.10      4.38 o
   4   1   4       22.36       17.29      0.67 o
   5   1   4      429.43      404.32      2.71 o
   6   1   4       48.76       46.59      2.65 o
   7   1   4        8.25        6.39      1.07 o
   8   1   4      317.40      324.61      4.49 o
   9   1   4      245.23      257.22      2.95 o
  10   1   4        2.54        1.55      1.36 o
  11   1   4       76.97       81.35      2.27 o
  12   1   4       31.65       26.89      2.30 o
  13   1   4       20.11       15.56      2.87 o
  14   1   4        1.16        2.12      2.98 o
   0   2   4      755.10      687.65      5.92 o
   1   2   4     7269.02     7244.39     37.12 o
   2   2   4      280.15      253.26      2.13 o
   3   2   4        0.28        1.02      0.65 o
   4   2   4      212.30      232.96      1.91 o
   5   2   4     1010.68     1101.65      6.41 o
   6   2   4        5.70        7.58      1.17 o
   7   2   4      253.63      269.89      2.92 o
   8   2   4       13.78       16.01      1.34 o
   9   2   4       35.83       43.00      1.94 o
  10   2   4      126.44      129.50      2.62 o
  11   2   4       13.70       11.28      1.83 o
  12   2   4        0.37        0.25      1.32 o
  13   2   4        8.93        4.58      2.60 o
   1   3   4      137.09      127.99      1.64 o
   2   3   4      197.34      202.18      2.15 o
   3   3   4      367.50      390.43      2.98 o
   4   3   4       18.24       20.32      0.94 o
   5   3   4      379.35      358.62      3.15 o
   6   3   4      336.15      335.31      3.13 o
   7   3   4      412.36      427.93      3.97 o
   8   3   4        1.00        2.61      1.18 o
   9   3   4      415.98      418.05      5.16 o
  10   3   4        0.15        0.17      1.25 o
  11   3   4       21.46       21.81      3.02 o
  12   3   4        0.05       -0.08      1.15 o
  13   3   4        1.74        1.27      2.16 o
   0   4   4        9.84       10.09      1.74 o
   1   4   4      427.25      417.08      4.09 o
   2   4   4       78.93       88.03      1.42 o
   3   4   4      176.81      200.81      2.57 o
   4   4   4      756.37      813.23      5.28 o
   5   4   4      101.31       98.62      1.68 o
   6   4   4       43.92       45.09      1.81 o
   7   4   4       56.47       61.08      2.13 o
   8   4   4       49.24       46.86      1.78 o
   9   4   4      293.97      310.76      3.66 o
  10   4   4        1.75       -0.40      1.28 o
  11   4   4        2.59        0.97      1.41 o
  12   4   4        1.81       -0.01      1.25 o
   1   5   4        7.47        9.13      1.40 o
   2   5   4      282.67      290.65      3.70 o
   3   5   4      222.72      253.03      3.07 o
   4   5   4        1.01        1.65      1.11 o
   5   5   4       85.95       80.88      1.77 o
   6   5   4      232.84      234.48      3.08 o
   7   5   4        7.66        4.51      1.29 o
   8   5   4        3.25        3.06      1.52 o
   9   5   4        1.49        0.51      1.33 o
  10   5   4       12.25        8.04      1.65 o
  11   5   4        8.61        5.19      2.04 o
  12   5   4        4.78        5.40      2.41 o
   0   6   4       78.79       84.77      3.53 o
   1   6   4        3.11        2.73      1.25 o
   2   6   4       15.61       16.90      2.15 o
   3   6   4        5.96        6.84      0.89 o
   4   6   4       22.14       20.72      1.19 o
   5   6   4       54.72       56.06      1.75 o
   6   6   4        4.84        4.31      1.40 o
   7   6   4        9.93        8.83      1.72 o
   8   6   4       37.29       36.89      2.40 o
   9   6   4        3.43        2.32      1.58 o
  10   6   4        1.99        0.19      1.53 o
  11   6   4       23.84       14.89      5.11 o
   1   7   4        0.06       -0.68      1.26 o
   2   7   4        3.68        3.28      1.66 o
   3   7   4       36.41       33.18      2.47 o
   4   7   4        0.00       -0.69      0.75 o
   5   7   4       59.47       66.29      2.55 o
   6   7   4        4.60        4.91      1.47 o
   7   7   4       22.65       14.54      1.98 o
   8   7   4        0.32        1.25      1.65 o
   9   7   4       10.96        6.48      2.27 o
   0   8   4        0.23        0.67      1.58 o
   1   8   4       28.11       30.49      2.62 o
   2   8   4        3.21        4.48      1.48 o
   3   8   4        0.27        0.42      1.58 o
   4   8   4        2.78        2.44      2.45 o
   5   8   4       10.24        6.85      2.87 o
   6   8   4        1.80        1.62      2.28 o
   7   8   4       13.37        7.39      3.25 o
   8   8   4        0.54        1.47      2.76 o
   1   9   4        2.28        0.04      2.11 o
   2   9   4        6.54        7.50      3.30 o
   3   9   4        2.22        1.56      2.69 o
   4   9   4        0.71        1.84      2.85 o
   5   9   4        0.06        1.45      2.69 o
   1   1   5        1.24        1.05      0.39 o
   2   1   5      521.55      451.44      2.43 o
   3   1   5      191.66      177.08      1.79 o
   4   1   5      502.65      434.83      2.41 o
   5   1   5      434.46      409.95      2.84 o
   6   1   5      425.91      436.16      3.26 o
   7   1   5      461.33      491.92      3.79 o
   8   1   5       87.43       73.52      1.53 o
   9   1   5       83.87       91.47      1.98 o
  10   1   5      367.26      366.09      3.99 o
  11   1   5        0.33        0.04      0.89 o
  12   1   5       28.04       25.06      2.00 o
  13   1   5        0.02       -0.22      1.89 o
  14   1   5        0.58        0.29      2.47 o
   0   2   5      265.12      232.41      2.49 o
   1   2   5      788.09      706.05      3.86 o
   2   2   5       15.36       21.39      0.72 o
   3   2   5     2179.32     2119.72     11.73 o
   4   2   5      120.40      103.58      1.19 o
   5   2   5     1614.95     1730.62      9.00 o
   6   2   5       63.81       86.02      1.58 o
   7   2   5      194.39      209.27      2.46 o
   8   2   5       33.79       34.47      1.76 o
   9   2   5       19.03       21.66      1.34 o
  10   2   5        2.24        0.59      1.09 o
  11   2   5        0.26       -0.19      1.24 o
  12   2   5        3.04        2.37      1.40 o
  13   2   5        1.89        1.34      2.15 o
   1   3   5      205.69      229.29      2.56 o
   2   3   5        6.33        6.27      0.73 o
   3   3   5       16.89       22.33      1.20 o
   4   3   5       18.52       10.90      0.92 o
   5   3   5        6.54        6.50      0.94 o
   6   3   5        4.85        5.35      0.88 o
   7   3   5      150.39      163.68      2.19 o
   8   3   5       45.26       51.02      1.81 o
   9   3   5        7.74       10.18      1.52 o
  10   3   5        8.18        7.56      1.61 o
  11   3   5        7.72        3.25      1.48 o
  12   3   5        1.24        0.02      1.56 o
  13   3   5        0.87        0.21      1.53 o
   0   4   5     1051.14      903.17      8.12 o
   1   4   5      270.27      265.20      3.76 o
   2   4   5      561.61      516.71      5.07 o
   3   4   5      137.95      129.69      1.71 o
   4   4   5       43.20       57.81      1.73 o
   5   4   5       99.26      109.87      1.77 o
   6   4   5       41.64       49.67      1.93 o
   7   4   5       35.70       41.30      1.65 o
   8   4   5       14.25       18.97      1.58 o
   9   4   5       59.50       68.27      4.78 o
  10   4   5       45.81       48.18      2.01 o
  11   4   5        0.46        0.95      1.35 o
  12   4   5        2.45        2.17      2.23 o
   1   5   5        7.12        9.95      1.72 o
   2   5   5        0.01       -0.19      0.30 o
   3   5   5       11.52       13.91      0.96 o
   4   5   5        0.10        0.69      0.80 o
   5   5   5      107.97      109.78      2.22 o
   6   5   5        7.29        4.29      1.13 o
   7   5   5       35.87       42.96      2.03 o
   8   5   5      194.86      194.29      3.17 o
   9   5   5       28.78       31.35      1.87 o
  10   5   5        8.63        3.53      1.40 o
  11   5   5        2.49        0.69      1.53 o
  12   5   5        0.13        1.86      2.15 o
   0   6   5      412.59      438.76      6.21 o
   1   6   5        0.73        1.67      1.48 o
   2   6   5       99.23       94.81      3.48 o
   3   6   5       36.94       38.06      2.32 o
   4   6   5      100.11       93.30      1.97 o
   5   6   5       65.44       65.04      2.24 o
   6   6   5        2.75        1.32      1.29 o
   7   6   5        2.94        2.69      1.53 o
   8   6   5        0.86        2.87      1.46 o
   9   6   5        0.15        1.96      1.58 o
  10   6   5       14.09        7.80      2.28 o
  11   6   5        7.53        4.61      2.90 o
   1   7   5        0.01        0.11      0.99 o
   2   7   5       56.24       57.57      2.32 o
   3   7   5       41.88       48.37      2.61 o
   4   7   5        6.11        7.20      2.57 o
   5   7   5       10.75       10.56      1.39 o
   6   7   5      237.77      250.98      3.91 o
   7   7   5        0.25       -0.60      1.42 o
   8   7   5        0.44        1.79      1.55 o
   9   7   5        0.10        0.90      1.99 o
   0   8   5       23.23       16.74      3.57 o
   1   8   5       17.35       17.48      1.87 o
   2   8   5        8.88        6.83      1.84 o
   3   8   5        4.27        2.19      2.26 o
   4   8   5       63.01       68.21      6.29 o
   5   8   5        0.04        1.03      2.21 o
   6   8   5        0.68        2.82      2.65 o
   7   8   5       12.69        6.77      2.92 o
   1   9   5        2.20        3.07      3.35 o
   2   9   5       29.67       29.41      4.20 o
   3   9   5        3.31        5.82      3.06 o
   4   9   5        4.81        3.46      3.45 o
   5   9   5        1.45        1.03      2.40 o
   0   0   6      154.13      136.55      3.46 o
   1   0   6     1741.85     1623.70     11.94 o
   2   0   6      203.79      217.63      2.72 o
   3   0   6      617.81      675.71      8.65 o
   4   0   6     5076.02     5241.94     34.29 o
   5   0   6     1535.74     1718.27     13.17 o
   6   0   6      922.11      965.11      9.09 o
   7   0   6       55.60       49.78      1.63 o
   8   0   6       25.99       21.99      2.30 o
   9   0   6        4.00        3.97      1.84 o
  10   0   6       51.60       56.63      2.67 o
  11   0   6       19.93       20.61      2.33 o
  12   0   6        0.23        0.94      2.64 o
  13   0   6       19.26        8.03      7.63 o
  14   0   6        2.75        1.05      4.14 o
   1   1   6      881.15      811.42      4.21 o
   2   1   6       82.69       87.21      1.06 o
   3   1   6      421.84      408.40      2.97 o
   4   1   6      200.44      212.13      2.39 o
   5   1   6     1417.70     1517.00      7.61 o
   6   1   6      292.41      330.59      2.45 o
   7   1   6       45.68       59.95      3.45 o
   8   1   6        9.67        8.90      0.98 o
   9   1   6       22.85       23.86      1.40 o
  10   1   6       22.06       36.47      5.31 o
  11   1   6       59.39       65.54      2.07 o
  12   1   6        0.26       -0.07      1.36 o
  13   1   6        8.32        1.40      2.84 o
   0   2   6      322.76      319.10      3.50 o
   1   2   6     1813.04     1709.42      9.28 o
   2   2   6      837.75      772.85      4.03 o
   3   2   6      177.25      158.48      1.49 o
   4   2   6       36.05       28.65      1.19 o
   5   2   6      162.20      135.44      1.71 o
   6   2   6      325.41      320.76      2.56 o
   7   2   6       19.52       26.85      1.02 o
   8   2   6       96.04       99.44      1.84 o
   9   2   6       34.85       37.56      1.62 o
  10   2   6       17.63       16.34      1.26 o
  11   2   6        3.31        4.38      1.31 o
  12   2   6        0.38        0.67      1.59 o
  13   2   6        2.96        1.47      1.68 o
   1   3   6        0.41        0.92      0.56 o
   2   3   6        4.86        6.00      0.71 o
   3   3   6       88.17       91.73      1.56 o
   4   3   6      180.40      163.66      2.02 o
   5   3   6       31.03       26.83      1.03 o
   6   3   6        2.97        4.46      0.87 o
   7   3   6       53.37       55.90      1.76 o
   8   3   6      251.13      260.81      2.93 o
   9   3   6      120.68      124.57      1.96 o
  10   3   6        7.07        3.75      1.02 o
  11   3   6        5.88        2.90      1.40 o
  12   3   6        0.20       -0.15      1.39 o
  13   3   6        0.01        0.61      1.84 o
   0   4   6      208.36      201.52      3.62 o
   1   4   6     1640.83     1643.74     11.10 o
   2   4   6       93.16       85.80      1.28 o
   3   4   6       69.53       72.36      1.49 o
   4   4   6        7.81        6.92      0.89 o
   5   4   6        8.06        8.75      1.02 o
   6   4   6       84.51       93.92      1.91 o
   7   4   6       98.94      109.40      2.14 o
   8   4   6       20.93       20.36      1.37 o
   9   4   6        6.23        9.90      1.40 o
  10   4   6        3.08        1.76      1.18 o
  11   4   6        5.85        2.15      1.45 o
  12   4   6        6.53        5.63      2.65 o
   1   5   6       28.14       26.86      1.59 o
   2   5   6       21.49       26.76      2.07 o
   3   5   6       16.72       19.41      0.93 o
   4   5   6       29.36       33.20      1.45 o
   5   5   6       10.03        6.59      1.48 o
   6   5   6      175.47      182.59      3.05 o
   7   5   6      188.15      220.52      3.56 o
   8   5   6        1.48        2.65      1.41 o
   9   5   6        0.60        1.78      1.42 o
  10   5   6        0.95       -0.09      1.13 o
  11   5   6        0.00        1.60      2.12 o
   0   6   6      130.54      139.81      3.60 o
   1   6   6       26.70       28.28      1.74 o
   2   6   6       19.11       20.61      2.03 o
   3   6   6        2.99        5.93      2.06 o
   4   6   6      127.15      131.47      2.20 o
   5   6   6        7.33       11.76      1.30 o
   6   6   6       24.00       26.59      1.54 o
   7   6   6        0.39        0.34      1.34 o
   8   6   6        0.37        2.20      1.67 o
   9   6   6       33.48       26.40      3.33 o
  10   6   6        0.30        1.74      1.81 o
   1   7   6        7.24        5.29      1.65 o
   2   7   6        4.86        6.29      1.52 o
   3   7   6       10.79       10.83      2.32 o
   4   7   6        8.17       13.47      2.25 o
   5   7   6        7.91        6.11      1.17 o
   6   7   6       24.07       23.16      2.67 o
   7   7   6        8.05        2.91      1.69 o
   8   7   6        4.33        3.19      1.80 o
   9   7   6        0.88        3.43      2.15 o
   0   8   6        4.61        4.56      3.03 o
   1   8   6       46.17       45.44      3.15 o
   2   8   6       14.56       14.86      2.16 o
   3   8   6       24.09       24.35      4.24 o
   4   8   6        2.31       -0.38      1.89 o
   5   8   6        7.33        3.57      2.97 o
   6   8   6        1.22        1.73      2.56 o
   7   8   6        4.09        4.30      2.68 o
   1   9   6        4.59        6.75      3.10 o
   2   9   6        0.04        2.80      2.99 o
   3   9   6        4.68        4.76      3.02 o
   4   9   6        9.71        7.55      2.82 o
   1   1   7      110.05      100.37      1.19 o
   2   1   7     1809.65     1809.14     11.31 o
   3   1   7        2.47        0.73      0.45 o
   4   1   7        1.21        2.14      0.72 o
   5   1   7       64.93       44.69      1.34 o
   6   1   7      323.30      334.71      3.43 o
   7   1   7        9.12       12.94      0.59 o
   8   1   7       11.99        7.78      0.93 o
   9   1   7        1.20        2.06      0.73 o
  10   1   7       95.16       97.84      2.25 o
  11   1   7        0.36       -0.16      1.05 o
  12   1   7        0.57        0.48      1.31 o
  13   1   7        5.10        1.52      2.65 o
   0   2   7       40.36       38.17      1.58 o
   1   2   7     1063.30     1042.54      6.37 o
   2   2   7       18.98       23.09      0.89 o
   3   2   7      101.36       83.08      1.16 o
   4   2   7      287.78      403.94      2.60 o
   5   2   7      444.88      460.81      3.33 o
   6   2   7      204.51      182.89      1.97 o
   7   2   7        8.94       12.77      0.85 o
   8   2   7       38.01       33.21      0.93 o
   9   2   7       38.92       35.25      1.34 o
  10   2   7       27.32       25.03      1.43 o
  11   2   7        0.57        1.36      0.88 o
  12   2   7        7.56        6.46      1.95 o
  13   2   7        0.29        1.44      2.46 o
   1   3   7      335.68      328.23      2.65 o
   2   3   7      491.78      486.11      3.13 o
   3   3   7       43.90       42.96      1.12 o
   4   3   7        4.43        3.82      0.85 o
   5   3   7      140.73      153.15      1.96 o
   6   3   7       43.37       51.81      1.42 o
   7   3   7      181.86      164.56      1.98 o
   8   3   7        2.55        1.68      0.97 o
   9   3   7        7.34       12.89      1.16 o
  10   3   7        4.22        3.09      1.01 o
  11   3   7       30.22        8.40      3.71 o
  12   3   7        5.31        2.24      1.79 o
  13   3   7        4.29        0.85      2.49 o
   0   4   7       48.34       53.73      2.32 o
   1   4   7       76.57       76.26      2.00 o
   2   4   7        2.05        0.97      0.91 o
   3   4   7      210.74      236.03      3.07 o
   4   4   7        3.17        4.43      1.35 o
   5   4   7       98.37      111.05      2.00 o
   6   4   7        7.45        5.09      1.29 o
   7   4   7      109.60      116.39      2.13 o
   8   4   7        2.18        0.41      0.87 o
   9   4   7       33.47       31.45      1.70 o
  10   4   7        2.88        1.60      1.05 o
  11   4   7        0.64        0.81      1.63 o
  12   4   7        0.14        0.31      1.75 o
   1   5   7      181.89      185.64      3.06 o
   2   5   7      113.03       95.14      2.54 o
   3   5   7        0.34        0.01      0.69 o
   4   5   7        0.94        1.70      1.15 o
   5   5   7       24.65       27.61      1.39 o
   6   5   7        9.86        9.54      1.44 o
   7   5   7       29.48       36.26      1.96 o
   8   5   7        6.25        6.10      1.64 o
   9   5   7        7.96        4.45      1.82 o
  10   5   7        4.03        1.58      1.60 o
  11   5   7        3.19        1.78      2.05 o
   0   6   7      437.12      420.77      6.82 o
   1   6   7       53.66       54.46      2.10 o
   2   6   7       53.22       53.02      2.37 o
   3   6   7        2.83        1.54      1.67 o
   4   6   7        0.01        0.61      0.67 o
   5   6   7       18.29       20.08      1.53 o
   6   6   7       95.63      112.49      2.42 o
   7   6   7       18.34       15.92      2.09 o
   8   6   7       95.94      104.22      2.79 o
   9   6   7       11.42        7.04      1.78 o
  10   6   7        2.13        2.20      1.99 o
   1   7   7       13.06       12.19      1.93 o
   2   7   7        1.08        1.94      1.64 o
   3   7   7       28.32       34.57      2.62 o
   4   7   7       22.67       22.35      2.41 o
   5   7   7       72.44       74.96      2.64 o
   6   7   7        2.98        1.35      1.76 o
   7   7   7       12.17        5.93      2.23 o
   8   7   7        4.51        5.70      2.09 o
   9   7   7        0.05        2.88      2.22 o
   0   8   7       24.92       21.90      4.37 o
   1   8   7        0.09        0.26      1.62 o
   2   8   7       73.61       82.44      2.84 o
   3   8   7        0.12       -0.06      1.40 o
   4   8   7       56.56       60.73      4.55 o
   5   8   7       46.98       39.01      5.66 o
   6   8   7        1.76        1.08      2.25 o
   7   8   7        4.42        2.27      2.54 o
   1   9   7        1.03        2.69      2.98 o
   2   9   7        1.64        5.31      3.10 o
   3   9   7       38.74       36.12      9.12 o
   4   9   7        4.42        4.66      2.62 o
   0   0   8    10704.79    10802.18    239.07 o
   1   0   8      357.22      320.52      5.07 o
   2   0   8      388.87      389.77      3.07 o
   3   0   8        0.01        1.85      0.95 o
   4   0   8      828.85      695.50      7.48 o
   5   0   8      539.57      615.51      7.29 o
   6   0   8      306.52      286.33      4.13 o
   7   0   8       20.29       25.56      0.55 o
   8   0   8        5.38        2.84      0.87 o
   9   0   8       20.15       18.78      1.79 o
  10   0   8        7.62        4.23      1.19 o
  11   0   8        5.02        3.03      1.50 o
  12   0   8       18.04        6.75      5.52 o
  13   0   8        0.03       -1.90      3.53 o
   1   1   8      376.94      413.85      2.93 o
   2   1   8      403.57      437.05      2.48 o
   3   1   8      146.44      141.44      1.63 o
   4   1   8      135.08      141.82      1.86 o
   5   1   8       17.81       25.23      0.96 o
   6   1   8      153.10      166.52      2.03 o
   7   1   8        0.15        0.71      0.84 o
   8   1   8        2.67        4.43      1.08 o
   9   1   8       78.06       73.33      1.76 o
  10   1   8       24.41       26.45      1.16 o
  11   1   8        7.28        8.12      0.93 o
  12   1   8        5.07        4.72      2.72 o
  13   1   8        0.44       -1.01      3.18 o
   0   2   8     2855.32     2832.74     23.80 o
   1   2   8      493.00      419.47      2.91 o
   2   2   8      507.36      485.74      3.15 o
   3   2   8       49.16       63.92      1.02 o
   4   2   8      584.55      616.96      3.67 o
   5   2   8       21.30       17.96      0.55 o
   6   2   8      140.88      136.14      1.74 o
   7   2   8        0.16        0.28      0.43 o
   8   2   8        0.06        0.00      0.39 o
   9   2   8       56.03       48.69      1.83 o
  10   2   8        8.00        4.04      0.97 o
  11   2   8        4.39        1.92      1.45 o
  12   2   8        5.07        2.80      1.71 o
  13   2   8        3.15        1.80      2.62 o
   1   3   8       67.58       68.02      1.37 o
   2   3   8        1.69        3.23      0.68 o
   3   3   8      141.07      151.14      1.52 o
   4   3   8        0.23        1.33      0.77 o
   5   3   8        0.36        0.77      0.81 o
   6   3   8       46.34       48.66      1.33 o
   7   3   8       17.08       17.20      1.31 o
   8   3   8        1.23        2.04      1.00 o
   9   3   8        1.59        1.79      1.27 o
  10   3   8       14.78       13.73      2.13 o
  11   3   8       19.25        9.62      4.04 o
  12   3   8       11.13        5.97      2.68 o
  13   3   8        7.22        2.46      2.84 o
   0   4   8        3.78        4.77      1.79 o
   1   4   8      315.87      293.87      2.70 o
   2   4   8        1.45        2.36      1.26 o
   3   4   8       28.22       38.05      1.44 o
   4   4   8        7.67        5.96      1.10 o
   5   4   8        2.77        3.23      1.16 o
   6   4   8       48.71       48.08      2.00 o
   7   4   8      172.78      166.17      2.60 o
   8   4   8       25.01       25.11      1.83 o
   9   4   8       78.84       68.73      2.39 o
  10   4   8        1.89        1.22      1.40 o
  11   4   8       12.26        5.16      2.40 o
  12   4   8        0.00       -0.09      1.48 o
   1   5   8        4.28        5.15      1.50 o
   2   5   8      125.43      130.36      2.76 o
   3   5   8        2.91        3.30      0.89 o
   4   5   8        0.00       -0.29      0.73 o
   5   5   8        0.69       -0.09      0.82 o
   6   5   8       29.13       32.71      1.65 o
   7   5   8        5.67        3.72      1.45 o
   8   5   8        0.45        3.49      1.45 o
   9   5   8        4.18        3.59      1.40 o
  10   5   8       31.80       34.85      2.63 o
  11   5   8        0.78        2.31      1.88 o
   0   6   8      151.95      153.67      3.85 o
   1   6   8       29.41       31.94      1.93 o
   2   6   8       28.31       22.68      2.17 o
   3   6   8       37.90       36.51      2.30 o
   4   6   8        0.03       -0.29      0.73 o
   5   6   8       43.42       47.85      2.04 o
   6   6   8        4.83        3.30      1.50 o
   7   6   8        0.38        0.25      1.37 o
   8   6   8        3.23        2.69      1.58 o
   9   6   8        0.63        3.51      1.65 o
  10   6   8        3.86        4.72      2.59 o
   1   7   8        0.11       -0.20      1.62 o
   2   7   8       40.01       46.42      2.23 o
   3   7   8        1.81        3.65      2.10 o
   4   7   8       12.58       10.06      2.16 o
   5   7   8        0.19        0.33      0.87 o
   6   7   8        0.79        1.46      1.52 o
   7   7   8        6.44        4.13      1.99 o
   8   7   8        4.18        2.74      2.40 o
   9   7   8        0.01        1.30      2.10 o
   0   8   8        6.37        3.87      2.98 o
   1   8   8        4.97        6.26      1.99 o
   2   8   8        0.32       -0.03      1.46 o
   3   8   8        2.07        2.49      1.98 o
   4   8   8        1.97        2.69      2.18 o
   5   8   8       11.18       11.61      2.51 o
   6   8   8        0.01       -0.52      2.21 o
   7   8   8        7.28        1.83      2.37 o
   1   9   8        0.30        2.75      2.87 o
   2   9   8        9.33        9.76      3.82 o
   3   9   8        2.33        2.81      2.96 o
   4   9   8        5.04        6.29      3.11 o
   1   1   9       24.18       25.88      0.93 o
   2   1   9      168.63      146.19      1.28 o
   3   1   9       89.91       91.99      1.23 o
   4   1   9      284.98      305.35      2.68 o
   5   1   9       90.77      102.79      1.35 o
   6   1   9       22.16       26.36      1.20 o
   7   1   9       34.82       36.00      1.23 o
   8   1   9       26.94       22.34      1.09 o
   9   1   9        3.33        2.57      1.24 o
  10   1   9        8.72        7.10      1.34 o
  11   1   9       38.04       40.52      1.89 o
  12   1   9        7.42        1.91      2.48 o
  13   1   9       19.29        3.11      3.61 o
   0   2   9     1439.76     1539.80     13.85 o
   1   2   9     2303.51     2328.19     12.56 o
   2   2   9        3.05        5.62      0.91 o
   3   2   9       64.58       60.61      1.06 o
   4   2   9        9.35       10.30      0.64 o
   5   2   9       61.79       68.42      1.60 o
   6   2   9        0.93        2.15      0.90 o
   7   2   9       56.52       53.82      1.95 o
   8   2   9       27.22       16.09      1.28 o
   9   2   9      107.46      105.32      2.79 o
  10   2   9        0.97        0.47      1.09 o
  11   2   9        1.23        0.93      1.24 o
  12   2   9        2.31        0.16      2.36 o
  13   2   9        2.30       -1.06      3.06 o
   1   3   9        0.07        1.42      0.75 o
   2   3   9      668.62      713.47      5.02 o
   3   3   9      228.33      231.63      2.04 o
   4   3   9        2.37        2.26      0.70 o
   5   3   9      110.83      105.02      1.59 o
   6   3   9        0.63        0.57      0.68 o
   7   3   9       12.09       12.76      0.78 o
   8   3   9        0.21        0.38      0.78 o
   9   3   9       57.33       60.64      2.42 o
  10   3   9       36.30       31.22      4.21 o
  11   3   9       10.52        2.01      1.91 o
  12   3   9        0.13        1.37      1.78 o
   0   4   9     1133.11     1103.86     12.49 o
   1   4   9      575.69      565.40      3.96 o
   2   4   9        0.47        0.47      0.94 o
   3   4   9       81.76       61.03      1.53 o
   4   4   9       10.18        9.46      1.13 o
   5   4   9       23.65       27.62      1.31 o
   6   4   9        4.76        9.22      1.23 o
   7   4   9        4.97        5.58      1.13 o
   8   4   9       53.45       52.71      1.88 o
   9   4   9        0.98        0.17      0.83 o
  10   4   9        1.10        1.44      1.65 o
  11   4   9        5.06        2.78      1.99 o
  12   4   9        6.62        3.59      1.95 o
   1   5   9       27.46       27.11      1.79 o
   2   5   9      212.10      219.20      2.56 o
   3   5   9       62.33       61.95      2.25 o
   4   5   9        5.78        3.74      0.94 o
   5   5   9        0.72        1.27      0.91 o
   6   5   9        0.18       -0.41      0.90 o
   7   5   9        2.34        3.37      1.67 o
   8   5   9        0.19        0.52      1.20 o
   9   5   9        0.08       -1.18      1.18 o
  10   5   9       19.88       19.11      3.12 o
  11   5   9        1.05        2.70      2.14 o
   0   6   9        0.16       -0.01      1.91 o
   1   6   9        1.09        1.13      1.23 o
   2   6   9      238.40      247.67      4.07 o
   3   6   9        2.52        3.84      1.80 o
   4   6   9       43.17       47.36      2.04 o
   5   6   9        4.64        5.41      1.25 o
   6   6   9       22.86       33.12      1.93 o
   7   6   9       41.12       38.50      2.02 o
   8   6   9        7.73        9.13      2.18 o
   9   6   9        1.57        1.87      1.78 o
  10   6   9        7.87        7.72      2.49 o
   1   7   9       78.21       82.99      2.57 o
   2   7   9        4.28        2.13      1.73 o
   3   7   9        7.55        9.52      1.99 o
   4   7   9       71.75       86.25      3.67 o
   5   7   9        5.44        4.45      1.49 o
   6   7   9        1.49        1.70      1.81 o
   7   7   9        0.35        1.54      1.73 o
   8   7   9        2.21        3.80      1.88 o
   9   7   9       11.29       11.16      2.79 o
   0   8   9       25.92       24.29      5.33 o
   1   8   9       51.06       53.29      2.81 o
   2   8   9       11.73        9.27      2.58 o
   3   8   9        2.59        2.03      1.73 o
   4   8   9       17.75       20.07      3.20 o
   5   8   9        9.47        7.22      2.34 o
   6   8   9       17.22       12.64      2.79 o
   7   8   9        0.82        0.80      2.17 o
   1   9   9       17.25       14.96      3.95 o
   2   9   9        1.81        3.73      3.10 o
   3   9   9        0.49       -0.15      2.67 o
   0   0  10    22826.40    25196.13    336.01 o
   1   0  10      146.75      163.91      2.45 o
   2   0  10     2176.29     2354.13     21.27 o
   3   0  10      467.24      490.69      4.78 o
   4   0  10     1996.57     1870.92     21.61 o
   5   0  10       42.30       32.68      2.58 o
   6   0  10       17.61       35.35      2.58 o
   7   0  10       84.66       88.18      3.53 o
   8   0  10      202.86      177.01      6.05 o
   9   0  10       12.53       12.43      3.86 o
  10   0  10       78.98       79.56      5.08 o
  11   0  10       14.19        8.59      4.21 o
  12   0  10       36.09       44.90     13.76 o
  13   0  10        1.20        1.39      3.75 o
   1   1  10     1033.23     1136.58      6.27 o
   2   1  10      380.43      437.07      2.75 o
   3   1  10       56.38       49.41      1.06 o
   4   1  10        5.64        6.09      1.02 o
   5   1  10       48.79       48.80      1.02 o
   6   1  10        0.85        0.94      0.60 o
   7   1  10       12.26       16.57      1.21 o
   8   1  10        0.96        1.40      0.78 o
   9   1  10        1.84        2.42      1.11 o
  10   1  10        8.57        9.74      0.96 o
  11   1  10        0.14       -0.09      2.09 o
  12   1  10        3.81        1.24      2.59 o
  13   1  10        8.50        0.58      3.03 o
   0   2  10     1242.01     1125.09     11.10 o
   1   2  10      697.70      736.36      4.75 o
   2   2  10      338.57      327.87      3.69 o
   3   2  10       13.82       11.17      0.69 o
   4   2  10        6.25        4.01      0.48 o
   5   2  10      122.77      125.30      2.51 o
   6   2  10      138.67      133.55      2.28 o
   7   2  10       55.41       52.62      2.03 o
   8   2  10        1.77        2.96      1.18 o
   9   2  10       32.95       24.77      1.77 o
  10   2  10        0.69        1.55      1.45 o
  11   2  10        0.85       -0.01      1.25 o
  12   2  10       25.23       12.36      6.16 o
  13   2  10        0.03        1.62      3.76 o
   1   3  10      450.29      446.67      3.99 o
   2   3  10       20.76       28.31      1.23 o
   3   3  10       81.55       94.31      1.66 o
   4   3  10       24.70       21.53      0.87 o
   5   3  10       83.75       94.51      1.76 o
   6   3  10        0.04        0.71      0.60 o
   7   3  10       22.14       20.53      0.69 o
   8   3  10        1.06        1.49      1.38 o
   9   3  10       14.25       13.91      1.73 o
  10   3  10        0.08        0.23      1.30 o
  11   3  10       11.15        5.58      2.45 o
  12   3  10       11.59        6.63      3.91 o
   0   4  10      152.09      152.60      2.74 o
   1   4  10       49.09       48.42      1.33 o
   2   4  10       70.06       76.34      1.73 o
   3   4  10      142.63      143.73      2.44 o
   4   4  10       11.80       11.67      1.10 o
   5   4  10        0.14        1.29      0.92 o
   6   4  10        3.84        2.09      0.90 o
   7   4  10       21.98       22.47      1.39 o
   8   4  10       50.79       50.02      1.85 o
   9   4  10        3.23        1.37      0.90 o
  10   4  10        0.01       -0.20      1.21 o
  11   4  10        0.36        0.22      1.43 o
  12   4  10        2.52        4.12      2.86 o
   1   5  10        0.75        2.23      1.49 o
   2   5  10       18.75       17.40      1.77 o
   3   5  10      184.90      202.81      3.54 o
   4   5  10       66.58       68.54      1.91 o
   5   5  10       40.21       47.46      1.80 o
   6   5  10       21.68       22.62      1.40 o
   7   5  10        6.79        7.81      1.39 o
   8   5  10        5.49        7.10      1.50 o
   9   5  10       13.41        9.28      2.23 o
  10   5  10       16.57       14.74      4.34 o
  11   5  10       13.70        6.88      3.15 o
   0   6  10        7.74        3.63      2.33 o
   1   6  10       62.82       73.39      2.42 o
   2   6  10        4.43        3.16      1.68 o
   3   6  10       26.73       26.00      2.42 o
   4   6  10       14.68       16.14      1.74 o
   5   6  10       14.32       14.45      1.32 o
   6   6  10       19.09       18.51      1.89 o
   7   6  10        0.07       -0.37      1.06 o
   8   6  10        1.35        0.09      1.33 o
   9   6  10        1.96        1.60      2.21 o
  10   6  10        1.72        3.84      2.08 o
   1   7  10        0.07        0.21      1.29 o
   2   7  10        8.43        7.40      1.95 o
   3   7  10       22.15       17.72      2.80 o
   4   7  10        0.46       -1.11      1.68 o
   5   7  10        0.14        0.82      1.75 o
   6   7  10        2.01        3.82      1.93 o
   7   7  10        3.94        3.87      2.14 o
   8   7  10        1.34        4.97      2.69 o
   0   8  10       20.73       19.56      3.83 o
   1   8  10       25.74       21.72      3.53 o
   2   8  10        1.62        1.63      1.94 o
   3   8  10        9.46        7.81      2.52 o
   4   8  10        1.26        2.12      2.27 o
   5   8  10       12.56       10.69      2.58 o
   6   8  10        0.25        0.43      1.76 o
   1   9  10        8.00        5.60      2.54 o
   2   9  10        0.01        1.60      2.09 o
   3   9  10       12.28        8.90      2.99 o
   1   1  11       97.45       99.30      1.40 o
   2   1  11      514.51      518.72      3.40 o
   3   1  11      174.38      168.31      1.46 o
   4   1  11      540.32      533.61      4.30 o
   5   1  11        9.45        9.81      0.73 o
   6   1  11      220.92      240.38      2.38 o
   7   1  11       26.42       29.48      1.17 o
   8   1  11        3.47        3.43      0.65 o
   9   1  11        1.08        0.79      1.01 o
  10   1  11        2.03        1.83      0.87 o
  11   1  11       11.68        6.45      2.93 o
  12   1  11        6.98        5.91      3.17 o
  13   1  11        0.86        1.00      3.47 o
   0   2  11      861.65      917.10     11.20 o
   1   2  11     2144.16     2192.06     16.40 o
   2   2  11       11.64       12.08      1.09 o
   3   2  11       44.11       44.11      1.06 o
   4   2  11        4.45        2.50      0.47 o
   5   2  11      123.65      140.66      2.28 o
   6   2  11        5.06        3.83      1.03 o
   7   2  11       56.03       46.42      1.81 o
   8   2  11       12.13       13.95      1.74 o
   9   2  11       76.64       81.34      2.53 o
  10   2  11        0.08        0.70      1.17 o
  11   2  11        1.12        0.64      2.45 o
  12   2  11        5.16        3.71      3.41 o
   1   3  11        7.31        5.12      1.06 o
   2   3  11       29.29       34.37      1.41 o
   3   3  11       31.29       28.98      1.13 o
   4   3  11       29.80       31.48      1.32 o
   5   3  11      120.24      122.01      1.70 o
   6   3  11        7.10        9.82      0.66 o
   7   3  11        6.43        7.87      1.55 o
   8   3  11        4.73        2.51      1.34 o
   9   3  11       12.71       13.58      1.74 o
  10   3  11        1.38        1.27      1.46 o
  11   3  11        0.17       -0.11      1.24 o
  12   3  11        0.20        0.83      2.75 o
   0   4  11       56.06       65.33      1.83 o
   1   4  11       17.13       11.45      0.90 o
   2   4  11      213.78      220.98      2.85 o
   3   4  11        0.35        1.50      1.01 o
   4   4  11       49.15       59.32      1.89 o
   5   4  11        1.80        1.41      0.97 o
   6   4  11       23.20       30.16      1.26 o
   7   4  11        5.14        8.91      1.10 o
   8   4  11        0.79        0.47      0.57 o
   9   4  11        0.10        0.88      1.50 o
  10   4  11        6.06        5.27      1.87 o
  11   4  11        2.85        0.44      1.74 o
   1   5  11        1.73        0.70      0.65 o
   2   5  11        0.02       -0.29      0.68 o
   3   5  11        0.54        1.11      1.23 o
   4   5  11      169.29      174.40      3.34 o
   5   5  11        0.09        1.22      1.11 o
   6   5  11        2.05        2.69      1.27 o
   7   5  11        0.21        1.33      1.14 o
   8   5  11        1.12        0.94      0.94 o
   9   5  11        3.93        3.49      1.74 o
  10   5  11        0.85        1.68      1.71 o
  11   5  11        3.17        2.90      2.18 o
   0   6  11       83.43       80.01      3.92 o
   1   6  11       76.86       90.58      2.57 o
   2   6  11       19.38       20.64      2.06 o
   3   6  11        1.48        0.52      0.61 o
   4   6  11       44.29       53.31      2.24 o
   5   6  11        6.81        8.47      1.55 o
   6   6  11       34.64       42.21      1.91 o
   7   6  11        4.70        2.05      1.29 o
   8   6  11       17.26       12.64      2.17 o
   9   6  11        1.65        3.42      2.05 o
  10   6  11        0.00       -1.32      2.79 o
   1   7  11        6.63        5.42      1.73 o
   2   7  11       65.05       72.38      2.87 o
   3   7  11       30.00       21.60      3.29 o
   4   7  11        7.48        6.62      2.27 o
   5   7  11        5.78        4.62      2.28 o
   6   7  11        0.77        0.92      1.75 o
   7   7  11        0.00        2.10      1.96 o
   8   7  11        0.09        2.16      2.80 o
   0   8  11       76.21       84.87      5.00 o
   1   8  11       25.54       20.56      2.62 o
   2   8  11       15.22       12.08      2.38 o
   3   8  11        2.97        1.92      1.94 o
   4   8  11        6.12        3.69      2.70 o
   5   8  11        9.47        7.30      2.48 o
   6   8  11        5.43        4.56      2.44 o
   1   9  11        0.94        1.73      1.90 o
   2   9  11       30.51       23.54      4.57 o
   0   0  12     2014.57     1912.51     22.55 o
   1   0  12      459.36      515.39      5.24 o
   2   0  12        6.14       15.55      1.44 o
   3   0  12      352.62      405.08      4.12 o
   4   0  12       38.39       34.42      1.19 o
   5   0  12      196.38      201.47      5.04 o
   6   0  12      116.25      130.69      4.34 o
   7   0  12        0.20        0.47      1.91 o
   8   0  12      310.11      307.54      7.88 o
   9   0  12       54.93       55.96      4.73 o
  10   0  12      102.40       93.98      5.75 o
  11   0  12       15.67       10.55      5.99 o
  12   0  12        1.79        0.86      3.49 o
  13   0  12        8.90        5.49      5.22 o
   1   1  12     1290.71     1372.15      7.61 o
   2   1  12      238.59      261.15      2.13 o
   3   1  12       50.44       54.08      0.96 o
   4   1  12        8.34        7.88      1.01 o
   5   1  12      135.23      127.83      1.92 o
   6   1  12       26.01       19.81      0.83 o
   7   1  12       32.58       46.73      1.24 o
   8   1  12       98.44       96.12      2.29 o
   9   1  12       43.57       45.64      3.28 o
  10   1  12        0.37       -0.35      2.78 o
  11   1  12       16.07       10.77      3.11 o
  12   1  12        0.23        1.20      2.84 o
  13   1  12        0.01       -2.81      5.04 o
   0   2  12      820.35      817.81      7.06 o
   1   2  12      377.74      348.97      2.82 o
   2   2  12      124.88      128.49      1.97 o
   3   2  12      426.38      446.61      3.63 o
   4   2  12      533.49      510.40      3.12 o
   5   2  12        5.12        4.86      1.34 o
   6   2  12       75.26       68.27      1.86 o
   7   2  12      131.48      128.27      2.56 o
   8   2  12       16.01       13.06      1.68 o
   9   2  12        3.34        4.40      1.25 o
  10   2  12        3.11        1.41      1.19 o
  11   2  12        7.39        2.29      2.90 o
  12   2  12        0.10       -0.45      2.73 o
   1   3  12      110.95      101.11      1.90 o
   2   3  12      122.10      118.09      1.85 o
   3   3  12      561.98      550.28      4.19 o
   4   3  12       38.24       36.78      1.23 o
   5   3  12      211.46      231.83      2.24 o
   6   3  12       90.33       92.57      2.48 o
   7   3  12        8.18        7.52      1.54 o
   8   3  12       10.62       11.80      1.53 o
   9   3  12        0.71        0.65      1.19 o
  10   3  12        3.05        1.24      1.39 o
  11   3  12        1.46        0.33      2.14 o
  12   3  12        0.72        1.29      2.67 o
   0   4  12       51.92       49.99      2.06 o
   1   4  12       96.98      107.10      1.88 o
   2   4  12        0.30        0.73      0.89 o
   3   4  12        4.97        3.48      1.14 o
   4   4  12      188.65      190.88      2.91 o
   5   4  12      534.68      563.23      5.06 o
   6   4  12       85.62       78.45      1.60 o
   7   4  12        3.26        1.96      0.83 o
   8   4  12       30.32       28.09      3.39 o
   9   4  12        2.48        1.64      1.70 o
  10   4  12        1.36        1.02      1.72 o
  11   4  12        0.04       -0.29      1.95 o
   1   5  12       45.94       47.83      1.31 o
   2   5  12       25.44       19.73      1.18 o
   3   5  12       47.05       45.75      2.00 o
   4   5  12        0.22        0.47      1.58 o
   5   5  12        5.77        6.53      1.37 o
   6   5  12       21.16       22.39      1.68 o
   7   5  12        9.90        7.49      1.44 o
   8   5  12        0.74        0.85      1.09 o
   9   5  12        0.51        1.86      1.69 o
  10   5  12        2.44        3.14      2.04 o
   0   6  12       60.66       69.96      3.75 o
   1   6  12        2.64        1.67      1.46 o
   2   6  12        3.57        5.92      1.83 o
   3   6  12       32.81       32.12      1.30 o
   4   6  12      103.13      104.52      2.93 o
   5   6  12        8.90        8.63      1.68 o
   6   6  12        0.27        0.68      1.15 o
   7   6  12       20.08       20.12      2.00 o
   8   6  12        1.09        0.53      1.49 o
   9   6  12        0.02        1.62      1.87 o
   1   7  12       30.52       32.50      2.48 o
   2   7  12       25.55       21.52      2.41 o
   3   7  12        1.90        1.01      1.91 o
   4   7  12        1.59        0.34      1.60 o
   5   7  12        0.04       -1.65      2.11 o
   6   7  12        0.58        1.55      1.93 o
   7   7  12        1.08        1.37      1.82 o
   8   7  12        5.46        3.67      2.86 o
   0   8  12        1.21        1.62      2.77 o
   1   8  12       11.59       11.41      2.66 o
   2   8  12        0.00       -0.63      1.63 o
   3   8  12       14.09       12.13      2.42 o
   4   8  12        0.02        1.96      2.23 o
   5   8  12        4.78        4.63      2.46 o
   1   1  13       22.33       22.47      1.20 o
   2   1  13       39.91       54.16      1.09 o
   3   1  13       11.73        8.58      0.83 o
   4   1  13      237.55      220.31      2.34 o
   5   1  13       16.84       20.28      1.44 o
   6   1  13       23.88       33.27      1.27 o
   7   1  13        0.06        0.39      0.67 o
   8   1  13       81.24       73.87      3.74 o
   9   1  13        1.49        1.42      2.38 o
  10   1  13       43.48       49.79      5.04 o
  11   1  13        0.11        0.28      2.18 o
  12   1  13        2.60        2.46      3.11 o
   0   2  13        0.88        0.62      1.05 o
   1   2  13       46.67       54.35      1.32 o
   2   2  13       36.13       39.19      1.26 o
   3   2  13        0.58        0.25      0.71 o
   4   2  13      372.39      358.71      4.74 o
   5   2  13       50.75       49.07      2.05 o
   6   2  13       58.21       46.98      1.68 o
   7   2  13      290.40      311.74      3.69 o
   8   2  13       26.40       25.95      1.37 o
   9   2  13       65.07       70.98      2.00 o
  10   2  13       26.03        3.48      2.99 o
  11   2  13        7.36        1.99      2.58 o
  12   2  13        2.16        1.58      3.08 o
   1   3  13       70.51       75.73      1.89 o
   2   3  13        4.83        6.31      1.13 o
   3   3  13       93.05      103.45      1.78 o
   4   3  13        2.83        1.59      0.75 o
   5   3  13       47.17       50.71      1.32 o
   6   3  13       36.99       42.00      2.29 o
   7   3  13        1.37        1.55      1.34 o
   8   3  13       59.56       53.00      3.27 o
   9   3  13       11.89        9.40      1.89 o
  10   3  13        1.55        0.76      1.32 o
  11   3  13        4.99        0.90      2.30 o
  12   3  13       20.26        6.78      4.70 o
   0   4  13       43.08       42.05      1.99 o
   1   4  13       46.50       39.23      1.39 o
   2   4  13       53.26       54.51      1.91 o
   3   4  13       49.54       47.27      1.60 o
   4   4  13       36.73       43.03      1.65 o
   5   4  13      103.47      116.99      2.10 o
   6   4  13       18.25       15.84      0.99 o
   7   4  13       12.05       14.76      0.73 o
   8   4  13        0.16        0.18      1.38 o
   9   4  13        8.24        9.00      1.99 o
  10   4  13        2.02        2.69      1.99 o
  11   4  13        0.03        0.13      2.02 o
   1   5  13        5.28        6.14      0.81 o
   2   5  13       42.95       40.93      1.61 o
   3   5  13       81.17       85.47      2.71 o
   4   5  13        0.72        2.95      1.85 o
   5   5  13        1.78        3.60      1.85 o
   6   5  13       22.85       24.73      2.16 o
   7   5  13        0.91        1.80      1.17 o
   8   5  13       26.84       28.51      3.12 o
   9   5  13        0.53        1.40      2.08 o
  10   5  13        0.64        1.30      1.81 o
   0   6  13      126.72      137.50      4.46 o
   1   6  13       14.50       14.41      1.92 o
   2   6  13       30.38       40.68      2.37 o
   3   6  13        2.54        2.18      0.95 o
   4   6  13      187.35      203.33      3.42 o
   5   6  13        9.53        4.25      1.70 o
   6   6  13       50.17       51.49      2.56 o
   7   6  13        0.42       -0.34      1.09 o
   8   6  13        4.75        5.65      1.96 o
   9   6  13        5.71        5.70      2.31 o
   1   7  13        0.00        0.93      1.51 o
   2   7  13       33.67       36.36      4.96 o
   3   7  13       22.08       17.77      2.36 o
   4   7  13        0.04        0.48      1.92 o
   5   7  13        0.18        0.11      1.58 o
   6   7  13        4.43        1.71      2.14 o
   7   7  13        6.18        7.41      3.14 o
   0   8  13       90.30      104.79      5.48 o
   1   8  13        1.10        0.47      1.71 o
   2   8  13        2.29        2.12      1.89 o
   3   8  13        9.83        6.73      2.15 o
   4   8  13        0.22       -1.75      2.18 o
   5   8  13        4.43        2.43      2.62 o
   0   0  14      745.36      874.83     13.02 o
   1   0  14      403.53      382.21      4.50 o
   2   0  14     1089.52     1078.15      9.19 o
   3   0  14       45.21       46.00      1.67 o
   4   0  14        9.86       10.04      1.15 o
   5   0  14       71.08       68.86      4.13 o
   6   0  14     1478.99     1484.91     23.08 o
   7   0  14      182.41      196.46      6.04 o
   8   0  14      250.87      258.51      7.41 o
   9   0  14       79.65       90.34      5.68 o
  10   0  14        8.60        9.32      4.22 o
  11   0  14        1.35        0.81      4.66 o
  12   0  14       10.60        4.94      4.52 o
   1   1  14       24.93       19.76      1.03 o
   2   1  14       51.27       49.88      1.58 o
   3   1  14       15.03       14.27      0.78 o
   4   1  14        1.84        1.93      0.46 o
   5   1  14        1.39        1.50      0.91 o
   6   1  14       42.48       46.84      2.24 o
   7   1  14      199.11      196.29      4.28 o
   8   1  14      409.21      443.34      6.24 o
   9   1  14       13.31        7.25      2.74 o
  10   1  14       12.98       12.20      3.54 o
  11   1  14        3.98        2.71      2.96 o
  12   1  14        0.22        0.02      2.21 o
   0   2  14      152.24      153.86      2.71 o
   1   2  14      181.22      173.84      2.03 o
   2   2  14        0.42        1.23      0.78 o
   3   2  14        0.94        0.34      0.77 o
   4   2  14      590.52      603.82      4.90 o
   5   2  14      539.96      517.17      5.16 o
   6   2  14        9.57        8.15      1.25 o
   7   2  14        0.24       -0.38      0.80 o
   8   2  14       27.44       28.31      1.57 o
   9   2  14        5.38        6.11      1.32 o
  10   2  14       53.12       55.06      4.67 o
  11   2  14        0.58        1.30      2.74 o
  12   2  14        3.85        2.35      4.26 o
   1   3  14        5.72        4.92      0.99 o
   2   3  14       88.23       83.06      1.96 o
   3   3  14        1.40        1.72      1.08 o
   4   3  14        4.65        2.58      0.97 o
   5   3  14        0.02        0.79      0.65 o
   6   3  14      486.02      494.19      5.34 o
   7   3  14        0.73        0.78      1.19 o
   8   3  14        1.18        1.73      1.60 o
   9   3  14      107.39      126.88      3.38 o
  10   3  14       34.60       39.01      8.30 o
  11   3  14        0.17        0.86      2.51 o
   0   4  14        1.52       -0.07      1.00 o
   1   4  14       38.96       42.33      1.81 o
   2   4  14        1.66        1.18      1.24 o
   3   4  14      396.53      420.53      3.89 o
   4   4  14      767.24      741.82      6.27 o
   5   4  14      130.87      130.96      2.82 o
   6   4  14       20.66       18.57      0.96 o
   7   4  14        7.42        5.19      1.94 o
   8   4  14        0.43        0.23      1.37 o
   9   4  14       35.52       37.17      4.85 o
  10   4  14        2.02        1.22      1.81 o
  11   4  14        3.18        0.04      2.31 o
   1   5  14        6.83        9.03      1.11 o
   2   5  14      154.13      152.53      2.22 o
   3   5  14        5.19        6.66      1.98 o
   4   5  14       32.87       36.34      2.25 o
   5   5  14       34.24       39.36      2.66 o
   6   5  14       60.79       63.97      2.06 o
   7   5  14       14.03        9.88      1.29 o
   8   5  14       30.64       29.07      3.89 o
   9   5  14       20.83       16.66      2.51 o
  10   5  14        0.00       -0.88      1.69 o
   0   6  14       54.62       49.74      3.36 o
   1   6  14       14.74       16.51      2.13 o
   2   6  14       89.03       96.01      3.18 o
   3   6  14       19.92       19.56      1.94 o
   4   6  14        0.09        1.53      1.51 o
   5   6  14        0.18        1.31      1.38 o
   6   6  14       78.14       89.49      3.72 o
   7   6  14        0.66        0.65      1.54 o
   8   6  14       11.42       10.75      2.91 o
   9   6  14        6.22        5.18      2.10 o
   1   7  14        2.93        4.52      1.87 o
   2   7  14        0.78        0.29      1.52 o
   3   7  14        0.47        1.24      2.02 o
   4   7  14        0.28        1.42      1.98 o
   5   7  14        2.02        1.61      1.82 o
   6   7  14        1.18        1.01      1.79 o
   7   7  14       10.54       11.46      3.40 o
   0   8  14        3.46        3.25      3.25 o
   1   8  14        1.62        2.08      1.97 o
   2   8  14        0.81        0.35      1.46 o
   3   8  14        7.18        8.71      2.43 o
   4   8  14        0.02        2.33      2.19 o
   1   1  15        5.43        3.73      0.97 o
   2   1  15       61.71       66.59      1.43 o
   3   1  15       53.25       56.97      1.32 o
   4   1  15       36.34       36.67      1.05 o
   5   1  15      277.92      267.83      3.48 o
   6   1  15       94.41      106.36      1.86 o
   7   1  15      291.35      290.42      5.38 o
   8   1  15        0.04        0.34      1.97 o
   9   1  15       67.70       70.27      3.52 o
  10   1  15       10.41        7.08      3.37 o
  11   1  15        0.26       -0.82      2.70 o
  12   1  15        0.60       -0.31      2.80 o
   0   2  15      132.92      127.73      2.62 o
   1   2  15      155.63      158.56      2.13 o
   2   2  15       23.28       27.08      1.29 o
   3   2  15      995.03      955.84      6.97 o
   4   2  15        0.04       -0.36      0.61 o
   5   2  15     1098.33     1103.99      9.59 o
   6   2  15       27.65       35.20      2.35 o
   7   2  15      130.67      145.61      2.89 o
   8   2  15       43.94       47.97      1.74 o
   9   2  15        6.78        3.68      3.18 o
  10   2  15        0.38       -0.09      2.08 o
  11   2  15        5.09        3.00      3.04 o
   1   3  15       57.95       61.97      1.64 o
   2   3  15        1.18        1.57      1.07 o
   3   3  15      114.31      109.33      2.20 o
   4   3  15        1.00        1.03      0.93 o
   5   3  15       37.71       37.48      1.39 o
   6   3  15       14.30       12.80      2.10 o
   7   3  15       94.18      105.12      2.69 o
   8   3  15        1.30        1.51      1.74 o
   9   3  15       14.28       12.87      3.22 o
  10   3  15        0.26       -0.48      2.50 o
  11   3  15        9.47        3.55      3.23 o
   0   4  15       28.09       29.70      2.02 o
   1   4  15      117.67      111.03      2.12 o
   2   4  15        9.98       13.96      1.58 o
   3   4  15       55.54       60.71      1.86 o
   4   4  15      146.95      152.22      2.42 o
   5   4  15       50.45       66.10      2.81 o
   6   4  15       15.63       12.97      1.06 o
   7   4  15       81.90       92.90      3.37 o
   8   4  15        7.79       10.63      2.27 o
   9   4  15       21.79       20.87      2.71 o
  10   4  15        1.53       -0.20      2.16 o
   1   5  15        4.72        4.24      1.14 o
   2   5  15        7.64        9.67      1.24 o
   3   5  15        1.33        1.59      1.40 o
   4   5  15        1.07        0.53      1.51 o
   5   5  15       14.08       13.68      1.84 o
   6   5  15       10.94        8.52      1.76 o
   7   5  15       67.97       81.35      3.15 o
   8   5  15        1.85        0.92      1.76 o
   9   5  15       16.51       15.05      2.47 o
   0   6  15        4.25        1.82      2.27 o
   1   6  15        4.07        6.04      2.05 o
   2   6  15        0.03        0.28      0.87 o
   3   6  15       48.81       42.88      2.94 o
   4   6  15        3.77        6.65      2.20 o
   5   6  15       46.00       50.20      3.00 o
   6   6  15        1.92        1.28      1.56 o
   7   6  15        3.43        2.64      1.86 o
   8   6  15        0.06        0.78      1.97 o
   1   7  15        8.97        8.31      2.31 o
   2   7  15       11.69        5.81      2.16 o
   3   7  15        3.68        2.73      2.07 o
   4   7  15        0.06        0.14      1.74 o
   5   7  15        0.17        2.30      1.96 o
   6   7  15        2.11        2.49      3.46 o
   0   8  15        2.28        1.06      2.72 o
   1   8  15       14.66       14.52      2.52 o
   2   8  15        0.67       -0.57      1.85 o
   3   8  15        3.53        3.16      2.17 o
   0   0  16      213.02      171.66      4.76 o
   1   0  16        8.30        5.81      1.28 o
   2   0  16       42.33       43.89      2.44 o
   3   0  16      995.12      975.72      8.79 o
   4   0  16     2641.40     2586.62     20.78 o
   5   0  16      502.11      531.10     10.76 o
   6   0  16      287.72      294.99      7.37 o
   7   0  16      101.82      115.61      5.08 o
   8   0  16        1.74       -0.68      2.51 o
   9   0  16       87.27      103.75      5.57 o
  10   0  16       14.94       15.31      5.22 o
  11   0  16        0.84        0.91      3.73 o
  12   0  16        0.63        0.29      3.69 o
   1   1  16      364.91      370.71      3.24 o
   2   1  16      244.06      241.20      2.67 o
   3   1  16        1.61        2.46      1.04 o
   4   1  16        0.04        0.43      0.63 o
   5   1  16       75.89       73.57      2.14 o
   6   1  16      430.63      450.36      4.19 o
   7   1  16      247.33      282.49      5.79 o
   8   1  16       11.94       10.68      2.77 o
   9   1  16        0.89        2.28      2.69 o
  10   1  16       10.54        6.15      3.15 o
  11   1  16        1.45        0.89      2.79 o
   0   2  16       53.42       49.43      2.09 o
   1   2  16        0.32        0.37      0.85 o
   2   2  16       78.94       86.79      1.77 o
   3   2  16        5.76        3.75      1.26 o
   4   2  16       40.30       34.65      1.52 o
   5   2  16      174.91      166.64      3.87 o
   6   2  16      257.89      267.33      3.93 o
   7   2  16        0.07       -0.41      1.13 o
   8   2  16       80.21       76.43      2.33 o
   9   2  16        5.74        3.45      2.54 o
  10   2  16        7.76        3.64      2.64 o
  11   2  16        9.75        5.49      3.74 o
   1   3  16       27.57       24.83      1.59 o
   2   3  16       28.81       31.93      1.65 o
   3   3  16       17.81       25.80      1.97 o
   4   3  16       12.03       11.05      1.05 o
   5   3  16      151.90      157.41      3.16 o
   6   3  16        1.54        2.11      1.88 o
   7   3  16       31.27       27.32      4.15 o
   8   3  16      217.34      224.68      4.03 o
   9   3  16       16.07        8.69      4.26 o
  10   3  16        4.72        3.24      2.61 o
  11   3  16        1.21       -0.17      2.77 o
   0   4  16        2.12        3.26      1.55 o
   1   4  16      264.11      271.58      3.24 o
   2   4  16       58.64       58.85      2.06 o
   3   4  16        6.79        9.21      1.58 o
   4   4  16       27.08       24.48      1.43 o
   5   4  16       25.82       29.21      1.72 o
   6   4  16      149.49      160.23      4.68 o
   7   4  16        2.94        5.63      1.86 o
   8   4  16        0.49        1.51      1.75 o
   9   4  16        5.04        3.74      1.88 o
  10   4  16       30.08       18.03      5.71 o
   1   5  16        5.92        7.61      1.30 o
   2   5  16        8.72        6.42      1.45 o
   3   5  16       21.81       20.51      1.75 o
   4   5  16       13.30       13.53      2.11 o
   5   5  16       21.75       23.93      3.50 o
   6   5  16       17.19       15.33      1.65 o
   7   5  16        7.22        3.38      1.85 o
   8   5  16       57.20       70.07      3.46 o
   9   5  16        3.45        2.98      2.10 o
   0   6  16       31.10       34.65      4.28 o
   1   6  16        9.63        8.46      1.14 o
   2   6  16        5.44        4.55      1.44 o
   3   6  16       24.12       21.33      2.65 o
   4   6  16       35.60       41.95      4.19 o
   5   6  16        0.64        1.80      2.17 o
   6   6  16        0.00       -0.39      2.61 o
   7   6  16        2.55        0.47      1.68 o
   8   6  16        6.88        7.29      2.56 o
   1   7  16        3.89        3.29      1.94 o
   2   7  16        6.61        2.87      2.16 o
   3   7  16        4.08        4.21      2.20 o
   4   7  16        2.12        0.36      1.84 o
   5   7  16        1.56        1.35      2.00 o
   6   7  16        9.52        7.33      3.78 o
   0   8  16        1.76        2.60      2.85 o
   1   8  16        1.10       -0.20      1.65 o
   2   8  16        0.53        0.56      1.87 o
   1   1  17        1.11        2.23      1.05 o
   2   1  17      388.99      400.76      3.49 o
   3   1  17        2.27        2.54      0.87 o
   4   1  17       12.92       14.83      0.91 o
   5   1  17        0.01       -0.16      1.13 o
   6   1  17      173.26      191.63      3.03 o
   7   1  17        0.83        0.30      1.92 o
   8   1  17       34.46       39.36      5.60 o
   9   1  17        2.41        2.59      2.28 o
  10   1  17        7.26        5.16      3.25 o
  11   1  17        7.25        5.74      3.72 o
   0   2  17        0.00        0.62      1.26 o
   1   2  17      174.85      191.45      2.39 o
   2   2  17       80.17       85.42      1.89 o
   3   2  17       69.02       67.04      1.53 o
   4   2  17      289.39      315.85      3.39 o
   5   2  17      208.71      227.68      3.76 o
   6   2  17       89.20       94.12      2.68 o
   7   2  17       26.29       24.21      1.56 o
   8   2  17        4.22        5.18      2.25 o
   9   2  17        2.99        0.78      2.39 o
  10   2  17       15.10       13.26      4.60 o
  11   2  17        9.66        5.29      3.58 o
   1   3  17        9.55       10.28      1.41 o
   2   3  17       76.07       78.83      1.98 o
   3   3  17       47.03       52.12      2.31 o
   4   3  17        0.10       -0.43      0.66 o
   5   3  17       62.47       66.36      2.93 o
   6   3  17       76.45       82.26      2.95 o
   7   3  17        8.93        5.38      1.65 o
   8   3  17       18.14       12.97      2.38 o
   9   3  17        0.33        0.35      2.09 o
  10   3  17        4.02        3.10      3.10 o
   0   4  17       50.45       62.89      2.75 o
   1   4  17        3.83        2.85      1.33 o
   2   4  17       14.18       14.11      1.69 o
   3   4  17       27.83       35.79      1.63 o
   4   4  17        2.36        0.87      1.01 o
   5   4  17       41.99       46.22      2.32 o
   6   4  17        2.81        1.11      2.07 o
   7   4  17       29.27       32.40      2.64 o
   8   4  17        2.03        0.87      1.69 o
   9   4  17        2.67        2.86      2.51 o
  10   4  17        0.10        0.89      2.57 o
   1   5  17        5.66        5.52      1.28 o
   2   5  17        0.50        0.12      0.89 o
   3   5  17       27.52       29.25      2.15 o
   4   5  17        0.09        1.20      1.45 o
   5   5  17        7.44        6.10      1.49 o
   6   5  17        3.33        0.94      2.41 o
   7   5  17        1.13        1.31      2.01 o
   8   5  17       10.62        7.61      2.38 o
   9   5  17        0.01        1.91      2.07 o
   0   6  17       12.52        4.65      1.49 o
   1   6  17       35.02       35.99      3.83 o
   2   6  17        1.56        0.95      1.00 o
   3   6  17        0.56        0.56      1.37 o
   4   6  17        3.53        2.32      2.26 o
   5   6  17        0.58       -0.45      1.71 o
   6   6  17       20.64       24.23      7.42 o
   7   6  17        0.08        1.84      2.69 o
   1   7  17        0.25        0.27      1.57 o
   2   7  17        4.12        1.66      2.37 o
   3   7  17        4.72        2.22      2.33 o
   4   7  17        2.59        0.63      1.85 o
   5   7  17        2.46        0.38      1.52 o
   0   8  17        1.32       -0.14      2.85 o
   0   0  18       47.04       56.99      3.90 o
   1   0  18       64.82       69.49      2.63 o
   2   0  18        9.13       15.12      1.65 o
   3   0  18       25.71       30.80      1.65 o
   4   0  18      137.37      132.38      2.58 o
   5   0  18      377.29      371.87      6.42 o
   6   0  18      208.96      226.61     10.19 o
   7   0  18        6.36        8.10      3.75 o
   8   0  18       42.31       35.83     15.31 o
   9   0  18        0.05        0.01      2.79 o
  10   0  18        1.96        0.65      3.53 o
  11   0  18       16.33        7.48      6.32 o
   1   1  18       40.24       36.41      1.47 o
   2   1  18      114.34      113.53      2.06 o
   3   1  18      463.13      488.81      4.06 o
   4   1  18       27.90       26.42      0.90 o
   5   1  18        3.00        2.39      0.85 o
   6   1  18       70.00       69.99      2.07 o
   7   1  18        0.76       -0.21      1.65 o
   8   1  18        0.30        0.09      1.62 o
   9   1  18        0.93        0.91      2.30 o
  10   1  18        0.31        0.45      2.31 o
  11   1  18        5.65        6.93      3.77 o
   0   2  18      217.22      231.98      3.69 o
   1   2  18       55.19       57.62      1.98 o
   2   2  18       13.63       14.68      1.35 o
   3   2  18      191.48      175.15      2.76 o
   4   2  18      188.04      200.82      2.90 o
   5   2  18        4.87        5.08      1.44 o
   6   2  18       30.59       29.31      2.56 o
   7   2  18        5.66        4.08      1.15 o
   8   2  18        1.41        0.18      1.77 o
   9   2  18       36.98       20.28      7.91 o
  10   2  18        6.38        1.32      2.64 o
   1   3  18      427.41      436.99      4.05 o
   2   3  18       29.77       35.22      1.94 o
   3   3  18       65.01       73.60      2.16 o
   4   3  18        3.27        2.95      0.94 o
   5   3  18       21.52       24.40      2.54 o
   6   3  18        0.28        1.54      1.76 o
   7   3  18        3.89        3.86      1.60 o
   8   3  18       17.08       10.57      3.17 o
   9   3  18        7.11        5.92      3.24 o
  10   3  18        1.83        2.65      2.71 o
   0   4  18       54.21       64.16      4.38 o
   1   4  18       93.15       93.67      2.31 o
   2   4  18        1.84        2.26      1.29 o
   3   4  18       34.84       37.76      1.63 o
   4   4  18        4.95        4.68      1.23 o
   5   4  18        0.21       -0.18      0.63 o
   6   4  18       12.68        9.99      2.85 o
   7   4  18       33.14       27.70      5.62 o
   8   4  18        0.77        0.98      1.82 o
   9   4  18        9.65       10.34      3.44 o
   1   5  18      125.05      124.74      2.41 o
   2   5  18        0.00       -0.34      1.01 o
   3   5  18        5.88        3.61      1.42 o
   4   5  18        0.96        0.26      1.33 o
   5   5  18        0.04        0.78      1.21 o
   6   5  18       18.19       14.96      4.34 o
   7   5  18       15.57       16.06      2.94 o
   8   5  18        9.78        5.35      3.01 o
   0   6  18        4.67        5.28      3.37 o
   1   6  18       16.55       12.12      2.25 o
   2   6  18        0.01        0.45      1.49 o
   3   6  18       12.11        3.40      2.10 o
   4   6  18        0.96        0.48      1.50 o
   5   6  18        2.21        1.22      2.82 o
   6   6  18        8.00        5.88      3.48 o
   7   6  18        0.58        1.44      2.56 o
   1   7  18        5.05        2.12      1.99 o
   2   7  18        2.22        1.13      1.95 o
   3   7  18       14.21        5.18      2.56 o
   4   7  18        8.96        5.27      2.49 o
   1   1  19       26.02       29.49      1.50 o
   2   1  19      246.85      250.48      3.01 o
   3   1  19       66.50       68.01      1.87 o
   4   1  19      189.20      201.06      2.27 o
   5   1  19       27.29       28.76      1.50 o
   6   1  19        9.85        7.02      1.24 o
   7   1  19        2.69        4.23      2.55 o
   8   1  19        1.83        0.67      1.99 o
   9   1  19        3.40        3.84      2.50 o
  10   1  19        8.65        7.57      3.13 o
   0   2  19       34.14       27.78      2.10 o
   1   2  19      118.12      109.94      2.14 o
   2   2  19       30.88       31.12      1.48 o
   3   2  19      147.05      149.26      2.67 o
   4   2  19        1.36        0.82      1.00 o
   5   2  19       51.39       64.13      2.30 o
   6   2  19        8.55        4.96      1.61 o
   7   2  19        1.52        2.16      1.11 o
   8   2  19        0.01        0.19      1.89 o
   9   2  19        7.73        3.98      3.35 o
  10   2  19        0.00        1.11      2.65 o
   1   3  19       66.60       82.67      2.21 o
   2   3  19        0.19        1.25      1.33 o
   3   3  19       49.68       55.27      2.20 o
   4   3  19       12.90       11.95      1.25 o
   5   3  19        8.22       10.88      2.32 o
   6   3  19        0.64        0.69      1.58 o
   7   3  19       19.96       20.12      3.79 o
   8   3  19        0.10        1.23      2.39 o
   9   3  19        6.05        2.23      2.88 o
  10   3  19        0.02       -0.67      4.27 o
   0   4  19       28.55       33.81      2.85 o
   1   4  19        0.23        0.45      1.12 o
   2   4  19        0.73        0.79      1.08 o
   3   4  19       51.13       64.08      1.98 o
   4   4  19        1.79        0.24      0.89 o
   5   4  19       37.78       39.53      3.22 o
   6   4  19        3.05        3.28      2.26 o
   7   4  19       11.78        6.95      2.60 o
   8   4  19        1.57        4.40      3.41 o
   9   4  19        0.34        0.48      2.63 o
   1   5  19        0.03       -0.83      1.30 o
   2   5  19       68.56       74.89      2.15 o
   3   5  19        8.35        5.86      1.33 o
   4   5  19       11.48        9.88      1.51 o
   5   5  19        0.15        0.60      2.34 o
   6   5  19        2.42        3.05      3.08 o
   7   5  19        0.02        0.52      2.59 o
   8   5  19        1.01        0.85      2.26 o
   0   6  19       52.52       65.32      4.29 o
   1   6  19       10.84        3.04      1.97 o
   2   6  19        0.29       -0.14      1.34 o
   3   6  19        1.82        0.90      1.80 o
   4   6  19       10.81        8.38      2.21 o
   5   6  19        6.51        2.54      3.06 o
   6   6  19        3.84        6.53      3.82 o
   1   7  19        3.89        1.38      1.99 o
   2   7  19       12.81        5.20      2.24 o
   3   7  19       17.97        7.88      3.07 o
   0   0  20        4.45        3.44      2.03 o
   1   0  20        4.18        4.06      1.70 o
   2   0  20      540.06      496.26      6.90 o
   3   0  20      154.69      135.59      3.55 o
   4   0  20      283.99      299.18      5.54 o
   5   0  20        0.89        0.05      0.46 o
   6   0  20       58.32       74.66      5.24 o
   7   0  20        0.00        0.82      3.15 o
   8   0  20        0.11       -0.84      3.46 o
   9   0  20        6.50        4.00      3.76 o
  10   0  20       11.56        6.27      4.47 o
   1   1  20       83.71       80.17      1.88 o
   2   1  20       26.56       28.71      1.58 o
   3   1  20        1.59        1.66      0.95 o
   4   1  20      122.86      115.38      1.93 o
   5   1  20        0.33        0.10      0.94 o
   6   1  20        9.18        8.38      1.67 o
   7   1  20        0.39       -0.73      2.31 o
   8   1  20        5.84        1.74      2.36 o
   9   1  20        0.42        0.19      2.00 o
  10   1  20        3.26        3.14      3.26 o
   0   2  20       29.02       27.43      2.06 o
   1   2  20        5.37        1.02      1.12 o
   2   2  20        1.52        1.87      1.20 o
   3   2  20       25.62       32.88      1.53 o
   4   2  20      136.69      147.43      3.42 o
   5   2  20        6.32        1.42      1.28 o
   6   2  20       32.49       25.73      6.30 o
   7   2  20        9.62        7.72      3.41 o
   8   2  20        3.59        1.01      2.70 o
   9   2  20        0.01       -0.52      2.50 o
  10   2  20        1.40        0.78      2.62 o
   1   3  20       16.51       15.74      1.65 o
   2   3  20       86.13       90.11      2.70 o
   3   3  20       52.61       63.33      2.09 o
   4   3  20        8.10        5.30      1.11 o
   5   3  20       11.67        5.91      2.77 o
   6   3  20       24.80       20.05      4.77 o
   7   3  20        0.03        2.25      2.70 o
   8   3  20        0.88        0.80      2.83 o
   9   3  20        0.53        1.24      2.70 o
   0   4  20      290.47      290.69      8.40 o
   1   4  20       36.64       40.44      2.17 o
   2   4  20       22.70       21.15      1.79 o
   3   4  20        0.36        0.31      1.05 o
   4   4  20        7.48        7.03      1.67 o
   5   4  20       29.56       30.43      5.23 o
   6   4  20        5.37        4.60      2.17 o
   7   4  20        4.64        3.57      2.61 o
   8   4  20        2.80        3.36      3.56 o
   1   5  20       39.23       39.80      3.63 o
   2   5  20       64.10       75.56      2.64 o
   3   5  20        5.71        5.33      1.45 o
   4   5  20        0.72       -0.30      0.83 o
   5   5  20        2.89        1.92      2.60 o
   6   5  20        7.71        8.89      3.19 o
   7   5  20        1.17        0.15      1.85 o
   0   6  20        1.08        0.87      2.61 o
   1   6  20        8.43        3.76      2.12 o
   2   6  20       33.35        6.96      3.79 o
   3   6  20        5.53        1.89      2.32 o
   4   6  20        4.84        1.55      1.72 o
   5   6  20        0.34        1.82      3.06 o
   1   7  20        9.82        3.84      2.32 o
   2   7  20        0.58        0.36      1.75 o
   1   1  21        0.37        1.42      1.09 o
   2   1  21        2.56        4.72      1.33 o
   3   1  21        5.06        3.71      1.23 o
   4   1  21        3.36        4.80      1.08 o
   5   1  21        0.94        0.19      0.85 o
   6   1  21        0.42        0.51      2.39 o
   7   1  21        0.01        0.11      2.17 o
   8   1  21        3.91        1.44      2.91 o
   9   1  21        1.41        0.13      2.01 o
   0   2  21      109.63      108.68      2.98 o
   1   2  21       30.68       24.06      1.57 o
   2   2  21      112.25      116.96      2.86 o
   3   2  21       78.17       90.58      2.20 o
   4   2  21       35.00       35.82      3.28 o
   5   2  21        3.48        3.03      1.41 o
   6   2  21        1.05       -0.51      1.76 o
   7   2  21        0.30        0.12      2.15 o
   8   2  21        5.44        0.29      2.98 o
   9   2  21        3.99        4.72      3.69 o
   1   3  21        3.29        2.61      1.35 o
   2   3  21       19.73       13.77      1.93 o
   3   3  21       31.71       36.12      2.17 o
   4   3  21       26.84       27.83      2.32 o
   5   3  21       17.42       22.54      4.36 o
   6   3  21        0.41        0.94      1.80 o
   7   3  21       23.17       25.21      7.14 o
   8   3  21        0.18        2.47      3.55 o
   0   4  21       16.88       10.95      2.50 o
   1   4  21       41.53       49.87      4.37 o
   2   4  21        0.28        0.28      1.16 o
   3   4  21       22.43       23.01      3.90 o
   4   4  21        0.39        1.75      1.17 o
   5   4  21       29.64       36.83      6.33 o
   6   4  21        4.05        2.98      2.18 o
   7   4  21        0.04        1.18      3.18 o
   8   4  21        0.03        1.89      3.87 o
   1   5  21       17.10       12.97      2.67 o
   2   5  21        6.97        4.00      1.52 o
   3   5  21        1.50        0.19      1.02 o
   4   5  21        0.72        2.04      2.05 o
   5   5  21        1.62       -0.42      2.29 o
   6   5  21        0.85        1.49      2.71 o
   0   6  21       53.59       57.73      4.39 o
   1   6  21        0.17       -0.13      1.62 o
   2   6  21       14.41        5.53      2.34 o
   3   6  21        4.70        1.53      2.05 o
   4   6  21        3.80        0.34      2.71 o
   0   0  22        2.98        7.13      3.16 o
   1   0  22      105.35       96.56      3.60 o
   2   0  22        1.91        2.11      1.69 o
   3   0  22       10.10        7.78      2.13 o
   4   0  22       74.25       89.09      3.01 o
   5   0  22        1.78        0.23      0.92 o
   6   0  22        2.45        1.82      3.51 o
   7   0  22        2.79        1.06      3.92 o
   8   0  22        1.15       -0.16      3.63 o
   9   0  22       13.00       10.52      7.84 o
   1   1  22       11.36        8.14      1.66 o
   2   1  22        1.63        0.77      1.00 o
   3   1  22        4.99        3.24      1.34 o
   4   1  22        9.44        5.62      1.32 o
   5   1  22       19.23       23.84      4.89 o
   6   1  22        3.79        2.56      2.55 o
   7   1  22        5.16        4.06      2.89 o
   8   1  22        9.82        1.98      2.85 o
   9   1  22        4.27        4.95      4.05 o
   0   2  22        7.12        5.39      1.85 o
   1   2  22        9.77        9.63      1.59 o
   2   2  22       36.79       40.46      2.06 o
   3   2  22        1.41        1.22      1.14 o
   4   2  22        7.29        4.36      1.43 o
   5   2  22        2.02        0.53      1.07 o
   6   2  22        8.12        4.00      2.88 o
   7   2  22        5.31        3.43      3.02 o
   8   2  22        3.88        3.23      3.42 o
   9   2  22        0.08       -0.40      2.66 o
   1   3  22        0.01        0.84      1.24 o
   2   3  22        1.15        0.94      1.37 o
   3   3  22        0.75        0.95      1.49 o
   4   3  22        0.28       -0.16      0.80 o
   5   3  22        1.59        1.80      1.66 o
   6   3  22        9.31        5.84      2.64 o
   7   3  22        0.10        3.68      3.04 o
   8   3  22        0.95        2.04      3.07 o
   0   4  22       20.68       17.72      3.17 o
   1   4  22       11.15        5.22      1.64 o
   2   4  22        0.04        0.30      1.21 o
   3   4  22       20.44       21.12      4.05 o
   4   4  22       15.91        6.43      2.52 o
   5   4  22       18.78       15.22      4.19 o
   6   4  22        3.27        2.42      2.34 o
   7   4  22       11.08        8.08      3.79 o
   1   5  22        3.59        2.70      2.04 o
   2   5  22        0.05        0.04      0.91 o
   3   5  22        4.01        2.89      1.54 o
   4   5  22        0.31        0.37      1.71 o
   5   5  22        0.71        0.45      2.03 o
   6   5  22        6.38        4.53      3.54 o
   0   6  22       24.77        0.09      2.57 o
   1   6  22        6.04        2.60      2.22 o
   2   6  22        0.11        0.64      1.75 o
   3   6  22        7.01        2.44      1.90 o
   1   1  23        4.26        4.18      1.34 o
   2   1  23        2.30        1.88      1.15 o
   3   1  23       14.87       14.94      1.92 o
   4   1  23       16.19       16.31      3.21 o
   5   1  23        0.34        0.71      1.71 o
   6   1  23       37.37       53.22      4.02 o
   7   1  23        0.14        0.04      2.83 o
   8   1  23        0.71       -0.47      2.97 o
   0   2  23        1.41        1.53      1.80 o
   1   2  23        1.42        1.56      1.15 o
   2   2  23        0.78        0.87      1.18 o
   3   2  23        0.46        0.60      1.13 o
   4   2  23        1.56        1.85      1.23 o
   5   2  23        0.11        0.11      1.27 o
   6   2  23        2.44       -0.22      2.18 o
   7   2  23       26.80       19.40      9.32 o
   8   2  23        4.73        2.52      3.51 o
   1   3  23        5.40        3.85      1.44 o
   2   3  23       12.23        9.84      1.65 o
   3   3  23        0.31       -0.47      1.27 o
   4   3  23        0.78       -0.79      1.48 o
   5   3  23        1.74        1.31      1.55 o
   6   3  23       13.64       11.33      4.95 o
   7   3  23        0.63        1.46      3.16 o
   0   4  23        2.76        4.18      2.70 o
   1   4  23        2.91        3.16      1.66 o
   2   4  23        0.05       -0.01      1.12 o
   3   4  23        0.01        0.09      0.91 o
   4   4  23        0.59        0.20      2.05 o
   5   4  23       17.06       19.96      4.04 o
   6   4  23        5.39        3.70      3.23 o
   1   5  23        0.02       -0.34      1.62 o
   2   5  23        2.30        3.24      1.59 o
   3   5  23        9.80        9.82      2.38 o
   4   5  23        0.06       -0.45      1.59 o
   5   5  23        2.81        3.01      2.58 o
   0   6  23        0.71       -2.22      2.57 o
   1   6  23        2.39        3.41      2.13 o
   0   0  24        0.02        1.65      2.27 o
   1   0  24        1.03        1.38      1.65 o
   2   0  24        6.41        2.23      1.79 o
   3   0  24        6.31        3.13      2.40 o
   4   0  24        5.66        2.44      1.55 o
   5   0  24        5.18        2.93      3.83 o
   6   0  24        5.92        5.41      4.52 o
   7   0  24        5.50        1.12      3.96 o
   8   0  24       46.84       68.09      7.12 o
   1   1  24       10.15       10.17      1.44 o
   2   1  24        0.54        0.67      1.29 o
   3   1  24        0.00       -0.14      0.85 o
   4   1  24        0.06        0.03      1.08 o
   5   1  24        4.30        0.71      2.36 o
   6   1  24        9.48        2.74      3.15 o
   7   1  24        0.94       -0.53      2.79 o
   8   1  24        0.10       -0.12      2.82 o
   0   2  24        2.08        1.76      1.93 o
   1   2  24        0.73        2.23      1.36 o
   2   2  24        1.17        0.14      1.13 o
   3   2  24        7.59        4.02      1.44 o
   4   2  24        0.03        0.11      1.23 o
   5   2  24       34.48       40.07      5.08 o
   6   2  24        4.03       -2.76      3.93 o
   7   2  24        1.17        1.03      3.82 o
   1   3  24        0.13        0.36      1.24 o
   2   3  24        0.51        0.96      1.52 o
   3   3  24        0.92        1.39      1.38 o
   4   3  24        1.19        1.81      2.01 o
   5   3  24        8.06        5.13      2.04 o
   6   3  24        3.70        6.57      3.55 o
   0   4  24        1.10        1.11      2.26 o
   1   4  24        1.03        1.22      1.46 o
   2   4  24        0.05       -0.84      1.48 o
   3   4  24       13.50       15.12      3.54 o
   4   4  24        3.88        2.72      2.20 o
   5   4  24        5.91        3.49      2.60 o
   1   5  24        0.52        2.97      1.98 o
   2   5  24        0.93        1.12      1.60 o
   3   5  24        1.55        0.90      1.75 o
   1   1  25        1.26        0.87      1.25 o
   2   1  25        9.71        4.99      1.75 o
   3   1  25        2.12        0.87      1.17 o
   4   1  25        0.02       -0.57      1.39 o
   5   1  25        0.14        0.42      2.41 o
   6   1  25        5.13        2.76      3.25 o
   7   1  25        0.10        0.20      2.68 o
   0   2  25        1.03        1.98      2.05 o
   1   2  25        3.57        6.15      1.62 o
   2   2  25        0.00        0.76      1.22 o
   3   2  25        2.43        2.21      1.57 o
   4   2  25        5.88        2.26      1.79 o
   5   2  25       11.36        9.32      3.83 o
   6   2  25        2.35        3.94      4.09 o
   1   3  25        2.02        2.32      1.52 o
   2   3  25        0.36        1.66      1.54 o
   3   3  25        4.16        5.46      1.97 o
   4   3  25        1.08        1.26      2.15 o
   5   3  25        0.11        0.90      2.35 o
   6   3  25       11.06       13.02      4.20 o
   0   4  25        0.37       -0.38      2.21 o
   1   4  25        1.20        1.72      1.68 o
   2   4  25        2.90        3.54      1.69 o
   3   4  25        0.83        2.57      1.82 o
   4   4  25       47.83       66.74      3.45 o
   1   5  25        0.16        0.50      1.60 o
   0   0  26       25.80       37.75      4.43 o
   1   0  26        0.54       -0.16      1.48 o
   2   0  26        0.07        2.15      2.12 o
   3   0  26        1.51        1.11      2.16 o
   4   0  26       45.38       68.83      5.54 o
   5   0  26        7.66        0.11      3.35 o
   6   0  26        9.53        8.07      7.14 o
   1   1  26        0.22        0.36      1.28 o
   2   1  26        4.48        3.23      1.45 o
   3   1  26        1.90        1.41      1.24 o
   4   1  26        0.00        1.91      2.79 o
   5   1  26        0.01       -1.52      2.77 o
   6   1  26       11.15        0.26      2.95 o
   0   2  26        0.08        1.36      2.27 o
   1   2  26        1.16        0.35      1.35 o
   2   2  26        1.89        2.87      1.62 o
   3   2  26       17.08       13.70      5.40 o
   4   2  26        6.06       -0.40      1.67 o
   5   2  26       13.28        9.49      3.96 o
   1   3  26        6.88        5.15      1.66 o
   2   3  26        1.68        3.30      1.75 o
   3   3  26        4.02        3.17      1.81 o
   4   3  26        0.03        0.65      1.71 o
   5   3  26        3.95        4.65      5.55 o
   0   4  26        2.17        3.41      2.67 o
   1   4  26        0.49        0.73      1.60 o
   2   4  26        4.02        8.31      2.21 o
   3   4  26        3.19        4.44      2.19 o
   1   1  27        0.38        0.33      1.48 o
   2   1  27       22.93       26.53      5.36 o
   3   1  27        0.01        0.68      1.69 o
   4   1  27        1.57        0.87      2.40 o
   5   1  27        0.01        2.70      3.11 o
   0   2  27        0.23       -0.68      1.86 o
   1   2  27        0.59        2.00      1.58 o
   2   2  27        0.26        2.88      1.46 o
   3   2  27        8.32        4.99      2.15 o
   4   2  27        4.02        2.98      2.89 o
   1   3  27        0.05        1.79      1.55 o
   2   3  27        0.69        0.90      1.68 o
   3   3  27        3.11        3.53      1.93 o
   0   0  28        5.37        8.53      4.88 o
   1   0  28        4.16        5.50      2.84 o
   2   0  28        0.12        0.17      2.10 o
   3   0  28        6.64        0.96      3.96 o
   4   0  28       11.83       -0.12      2.37 o
   1   1  28        5.39        6.46      1.94 o
   2   1  28        9.46        4.64      2.20 o
   3   1  28        7.06        6.11      3.78 o
   4   1  28        5.81       -1.03      2.73 o
   0   2  28        8.52       10.63      3.32 o
   1   2  28        0.34        1.98      1.61 o
   2   2  28        4.60        2.52      2.21 o
   3   2  28        2.01        2.16      2.41 o
   1   1  29        0.44        2.89      1.66 o
 
